# Supplementary material for: Metabolic Profiling of Brain Tissue and Brain‐Derived Extracellular Vesicles in Alzheimer's Disease
Source: J Extracell Vesicles. 2025 Feb 3;14(2):e70043. doi: 10.1002/jev2.70043 (PMC11791017; doi:10.1002/jev2.70043)
Supplement: Supplementary file 5 — Supporting Information [file JEV2-14-e70043-s006.xlsx]

## Sheet: bdEVs_POS_DataMat_MVA
		SampleID	QC1_EV	AD44_EV	AD35_EV	AD43_EV	QC2_EV	AD41_EV	AD24_EV	AD45_EV	QC3_EV	CTRL4_EV	AD37_EV	CTRL6_EV	AD38_EV	CTRL3_EV	AD42_EV	QC4_EV	CTRL10_EV	CTRL7_EV	CTRL5_EV	AD34_EV	CTRL8_EV	QC5_EV	CTRL9_EV	AD40_EV	CTRL2_EV	QC6_EV	AD36	AD7	AD4	CTRL1	QC7
		Class	QC_EV	AD_E	AD_E	AD_E	QC_EV	AD_E	AD_E	AD_E	QC_EV	CTRL_E	AD_E	CTRL_E	AD_E	CTRL_E	AD_E	QC_EV	CTRL_E	CTRL_E	CTRL_E	AD_E	CTRL_E	QC_EV	CTRL_E	AD_E	CTRL_E	QC_EV	AD_E	AD_E	AD_E	CTRL_E	QC_EV
		Postmortem	-	86	76	65	-	84	89	87	-	52	75	80	79	49	77	-	79	67	76	77	78	-	89	69	100	-	69	59	52	68	-
		RangePostmortem	-	20-30	10-20	10-20	-	10-20	30-40	<10	-	10-20	20-30	10-20	20-30	20-30	20-30	-	20-30	30-40	<10	10-20	20-30	-	<10	10-20	<10	-	20-30	30-40	10-20	20-30	-
		Gender	-	F	M	M	-	F	M	F	-	F	F	M	M	F	F	-	M	M	M	M	F	-	M	M	M	-	M	F	F	M	-
		Age	-	86	76	65	-	84	89	87	-	52	75	80	79	49	77	-	79	67	76	77	78	-	89	69	100	-	69	59	52	68	-
Variable ID	RT	m/z	QC1	AD44	AD35	AD43	QC2	AD41	AD24	AD45	QC3	CTRL4	AD37	CTRL6	AD38	CTRL3	AD42	QC4	CTRL10	CTRL7	CTRL5	AD34	CTRL8	QC5	CTRL9	AD40	CTRL2	QC6	AD36	AD7	AD4	CTRL1	QC7
FTR0.88_408.3081	0.88	408.308	8940.84	14127.8	5228.75	11313	12628.8	34320.3	12781.6	78337.2	13195.1	6519.47	2422.38	3326.09	4917.46	17886.6	12407.5	13179.1	22344.5	15694.3	9292.63	9825.74	17455.7	13317.3	6987.62	25858.8	15741.7	13082.9	4985.28	17326.1	12908	17882.7	12459.7
FTR0.93_478.3213	0.93	478.321	13445.4	2352.11	2187.86	1841.58	16911.5	2286.27	82335.9	1081.25	17495.4	1905.27	640.3	1711.84	689.547	1422.44	598.824	17067.7	1165.55	681.624	1519.63	1359.05	526.642	17037.9	566.059	3671.42	1402.55	17221.2	308.11	7492.58	885.524	37909.4	16998.8
FTR1.04_524.3698	1.04	524.37	625.359	176.342	539.951	201.64	705.819	140.738	354.928	428.878	625.557	317.417	420.272	277.787	296.83	762.777	140.238	304.724	576.537	228.738	442.802	152.286	197.562	625.242	239.158	204.165	310.961	630.351	279.908	219.932	565.435	615.957	621.36
FTR1.06_496.3393	1.06	496.339	4510.34	2658.22	4973.99	3166.11	4445.4	5038.29	3503.74	1544.19	4521.7	3041.34	2763.75	3524.98	4007.13	6454.19	1429.77	4496.54	2857.77	2034.84	1864.46	1294.74	3731.68	4530.54	1678.66	1807.2	3128.28	4467.75	3482.35	2913.52	5743.07	2863.04	4493.61
FTR1.06_518.3223	1.06	518.322	443.842	340.372	383.587	386.624	440.721	291.176	401.18	176.727	447.533	420.933	300.937	222.953	393.928	634.61	159.961	443.778	384.281	435.468	198.226	712.015	302.826	441.728	222.066	443.051	327.567	443.992	345.97	289.209	458.568	223.17	443.429
FTR1.07_152.0697	1.07	152.07	846.808	31.6891	249.342	32.1628	1161.69	436.538	187.683	5376.75	984.589	192.719	110.545	83.67	109.57	56.2512	53.8065	890.561	325.645	61.9662	72.8223	91.6285	96.4166	822.272	881.709	93.4706	1603.18	1085.34	67.9622	98.0796	108.155	853.005	1047.28
FTR1.07_468.3077	1.07	468.308	673.305	588.443	264.242	387.753	699.369	1065.5	599.924	505.701	676.814	859.077	633.299	508.369	995.088	649.007	849.903	679.78	566.366	534.34	1380.73	829.557	679.706	677.406	317.627	517.814	1066.31	761.781	270.05	633.611	580.045	550.509	672.19
FTR1.16_232.1537	1.16	232.154	1326.27	1111.79	1092.79	925.777	993.151	1460.2	1233.38	1138.63	901.525	468.309	1305.15	1234.06	566.129	536.246	790.993	975.673	681.365	881.053	504.973	716.695	1016.51	967.926	1310.17	741.771	1575.72	990.722	690.612	467.867	1945.74	1774.03	979.004
FTR1.21_242.099	1.21	242.099	547.915	875.28	701.425	714.797	545.428	540.218	624.213	432.087	547.496	615.884	695.311	894.841	853.538	981.452	795.659	541.199	580.858	418.941	403.796	503.71	681.247	557.308	539.825	673.78	623.021	550.66	957.179	714.263	1035.14	856.655	529.735
FTR1.22_220.1179	1.22	220.118	876.4	1371.96	914.766	1196.67	695.642	1279.14	1157.73	942.202	1100.82	982.236	973.834	1301.81	1294.29	1423.03	1088.79	825.813	992.612	709.723	702.705	674.485	1187.63	962.568	1002.58	1046.33	1019.42	963.63	1081.81	968.713	1255.59	903.301	868.929
FTR1.32_123.0548	1.32	123.055	3418.72	1739.84	3605.6	2427.72	3726.75	3531.81	2769.57	5135.06	3540.19	2462.85	2528.28	2600.45	2519.66	1835.01	4317.6	3521.92	2087.43	2641.73	2685.34	4226.21	1826.4	3551.68	3387.05	2816.62	3973.24	3511.72	2045.79	1793.32	2941.66	4082.15	3707.33
FTR1.34_204.1229	1.34	204.123	8133.24	9341.61	10784.9	5874.75	8154.05	9742.14	9467.33	11197.9	8149.05	7156.17	10881	6661.79	5741.78	5195.39	6839.71	8126.78	7477.03	9143.59	7640.57	8337.08	9513.51	8173	11366	8762.56	21887.8	8059.88	7212.14	5611.4	22792.6	15736.1	8164.28
FTR1.37_130.0495	1.37	130.049	1531.21	1572.34	997.781	1461.71	1144.04	1005.47	1050.49	1331.82	1141.63	1765.67	1845.79	1174.98	1687.6	952.515	1435.4	1143.13	1490.22	1264.63	1723.7	1807.92	2647.25	1142.09	1575.87	1112.91	2009.25	1145.8	927.776	920.335	779.184	2085.77	1143.32
FTR1.37_134.0444	1.37	134.044	1552.47	1568.97	1342.81	1424.17	1535.57	1345.34	1520.46	1333.47	1834.73	2406.16	1901.76	1561.52	2433.59	1391.53	1583.63	1554.17	1667.69	1906.4	2911.71	1489.99	3801.31	1429.22	3326.96	2074.83	3114.68	1872.27	1569.11	1782.81	1231.22	2918.69	1586.15
FTR1.37_158.0443	1.37	158.044	876.771	770.507	723.909	824.153	937.573	969.098	947.521	1015.76	751.72	1320.99	1303.37	954.797	1373.12	819.777	1051.91	962.006	889.882	971.334	1405.03	968.918	2085.41	760.533	1886.87	1109.15	1785.16	955.043	867.771	895.21	558.992	1746.52	877.265
FTR1.41_191.0476	1.41	191.048	594.984	295.478	966.083	479.66	507.19	240.625	514.854	134.244	603.192	187.257	245.573	256.627	596.895	1006.18	107.414	520.554	251.231	981.808	336.983	317.634	284.352	440.106	1169.8	214.49	307.53	518.174	669.636	1120.45	1368.3	1219.9	530.815
FTR1.45_248.1493	1.45	248.149	819.375	1230.48	1195.4	790.952	794.83	1072.2	973.267	1038.2	1031.69	559.117	1217.72	1179.71	588.662	546.289	422.184	673.182	576.709	698.242	661.438	765.752	829.558	782.282	1391	722.64	1033.19	902.904	715.553	666.682	1718.05	1191.25	937.145
FTR1.5_327.0794	1.5	327.079	1101.17	1032.55	1096.03	986.359	1111.57	2066.26	1349.51	1466.66	1096.71	1389.56	1089.29	1263.35	1725.39	909.722	1247.44	1101.63	1610.6	936.765	1210.21	997.798	1844.51	1103.93	1470.54	1949.75	1731.72	1103.66	571.925	1411.13	1207.82	1683.11	1103.27
FTR1.59_104.1067	1.59	104.107	25964.1	34377.8	47064.2	25701.7	25680.4	16746.7	18666.4	17608.2	26295.8	44859.9	34243.1	30712	43276.5	19026	21590.7	25749.1	28756.2	29257.3	21944.9	23619.8	44336	26154.5	20747.7	29464.1	50306.8	25784.4	25668.4	11254.6	20976.5	23063.5	25905.4
FTR1.66_137.0451	1.66	137.045	9504.46	5743.68	8394.78	8717.34	10429.6	4266.39	7907.63	16835.6	9677.41	3792.77	10884.6	6351.12	3903.33	3955.57	17116.3	9680.12	3424.31	2788.06	6730.34	7579.76	2710.99	9826.62	4287.3	7692.82	10350.9	9723.28	3679.74	4372.06	4173.14	7721.6	9686.75
FTR1.67_114.0661	1.67	114.066	6395.04	5257.51	5880.64	5632.05	7400.28	4644.91	6439.25	13592.1	7822.99	4644.17	6792.24	6745.03	4038.71	3951.82	10281	7984.3	4915.36	4688.33	6054.77	7906.66	4140.14	7343.28	5624.55	8326.09	11045.5	8364.69	4366.4	4128.54	4303.77	7617.11	9096.47
FTR1.67_132.1013	1.67	132.101	1608.4	2579.1	2042.73	2208.9	1437.84	2085.25	2294.61	1616.52	1903.7	1265.73	2046.4	939.335	2200.35	2044.03	1624.91	1459.39	1604.35	1379.56	1330.54	1512.02	1022.54	1939.59	2451.92	2386.03	1351.12	1618.16	2112.63	2603.65	2176.35	1386.56	1675.57
FTR1.67_162.1124	1.67	162.112	21779.5	44558.4	21645.2	21277.9	21871.6	24393.3	23996	28871.3	21737.3	21312.2	27592.7	17491.6	19289.4	16121.3	23535.6	21771.2	23044.8	19004.5	28836.8	19440.1	29528.7	21850.4	18881.1	24644.1	40216.9	21738.1	24707.4	25383.5	35022.4	33637.5	21783.3
FTR1.67_188.0698	1.67	188.07	591.147	632.157	702.56	847.904	693.22	724.485	777.846	490.263	661.436	683.48	734.331	532.576	751.433	651.061	398.695	626.801	486.413	512.393	467.247	415.603	400.831	802.251	861.742	651.076	383.56	467.214	679.427	946.427	910.062	606.27	651.241
FTR1.72_120.0802	1.72	120.08	972.346	561.573	784.33	1050.01	926.339	861.34	1128.92	1719.7	1150.45	663.073	446.88	642.512	899.895	954.64	1024.08	1043.72	965.567	719.427	696.86	599.35	665.092	1087.52	1173.46	1109.77	853.514	1007.33	767.603	1297.55	121.778	660.874	931.521
FTR1.72_166.0857	1.72	166.086	2255.88	2800.24	1995.04	2187.62	2267.36	2623.83	2929.69	4050.83	2250.17	1993.49	2301.96	1326.95	2340.08	1789.36	2440.55	2243.12	1741.6	1372.42	1643.62	1774.02	1390.18	2451.17	2148.87	2529.34	1344.57	2134.7	2119.36	2461.16	2065.76	2065.08	2252.31
FTR1.73_132.1018	1.73	132.102	1774.08	2634.67	2107.42	1902.55	1784.16	2537.68	2760.55	2093.23	1762.58	1514.84	2306.93	1724.74	2202.07	2507.73	1817.02	1784.35	1869.71	1919.79	1731.04	2184.36	2187.55	1755.01	2998.01	2324.95	1044.37	1794.19	2134.42	3070.02	1850.55	1497.6	1773.88
FTR1.8_268.1046	1.8	268.105	6102.98	9749.86	14267.3	6214.76	6046.9	11352.7	5818.3	1238.26	6135.69	8000.84	8211.78	5460.52	9930.78	6442.17	4105.06	6069.39	6414.55	12347.3	4499.76	8146.84	4824.24	6098.24	9928.23	3664.9	9197.74	6062.27	8877.86	4265.07	8038.74	8396.48	6090.35
FTR1.85_104.0704	1.85	104.07	876.473	625.013	1144.48	815.467	887.875	400.998	698.846	1166.53	881.284	953.596	812.149	849.606	974.124	748.08	1064.22	877.612	1057.71	1160.37	819.974	896.109	1091.99	881.782	1001.8	719.901	1252.34	878.786	715.904	477.125	1225.98	915.56	880.086
FTR1.86_172.1437	1.86	172.144	1031.06	1173.46	1153.2	1960.29	1022.43	1365.99	1005.08	792.865	1029.73	784.899	571.182	411.57	1081.55	1358.63	898.754	1029.59	1264.91	805.407	552.46	494.139	882.953	1030.73	773.69	1277.42	922.419	1022.14	1297.33	1164.35	1221.77	824.211	1029.5
FTR1.91_137.0449	1.91	137.045	1958.7	1385.64	1514.96	1554.2	1968.39	1572.39	1973.29	2214.46	1961.77	1391.82	1367.91	1408.8	1433.2	2247.66	1996.08	1958.19	1683.07	1850.45	1137.44	1422.23	846.538	1968.78	1962.7	1465.7	1859.16	1960.27	1622.46	2634.32	1770.84	1437.63	1968.02
FTR2.02_154.0573	2.02	154.057	6992.04	7425.09	8348.45	6532.88	7957.1	6727.97	5460.02	8539.35	7291.75	7676.58	7670.81	8376.4	7927.91	7700.85	9064.89	7398.1	7592.24	9265.26	6625.69	7837.48	10145.4	7696.39	6895.09	5898.71	6858.02	6947.8	5496.53	5497.05	7766.93	6875.5	7741.89
FTR2.03_132.0761	2.03	132.076	201726	213817	255042	199565	201238	183951	165988	227953	202334	206390	215320	237077	218763	228580	230273	201161	206695	281563	201463	209904	289785	202262	215485	191960	207191	201458	197162	175428	245098	205865	201595
FTR2.06_210.0797	2.06	210.08	24398	30924.8	27816.8	21556.4	21028.1	29975.3	26762.1	14768.4	21734.2	20710	19073	26698.4	34634.8	30704	16401.6	21927.2	21314.1	20485	16532.9	18818.8	28998.1	21943.6	29476.7	24647.1	20609.6	21673.2	27250.2	28702.6	31765.1	22340.3	21917
FTR2.07_144.1015	2.07	144.101	1437.12	1166.38	749.464	1701.21	1553.85	1784.29	4884.01	1863.04	1454.03	1035.26	849.276	1057.87	1640.58	578.226	2266.28	1392.89	2647.13	693.147	1163.18	1109.66	2427.12	1749.3	765.313	1808.89	1597.06	1448.04	387.576	2673.72	536.085	2897.81	1484.78
FTR2.12_156.0415	2.12	156.042	14927.1	18323.7	14981.7	13192	15019.4	22063.9	12862	19256	15219.8	14925.7	14054.3	13535.8	13453.6	9789.94	14871.6	14791.6	20119.4	12776.6	11737.2	36516.4	16757.4	15153.3	10743.3	12426.1	22998.3	14931.9	8213.1	9031.14	9098.59	12240.6	14950.5
FTR2.21_210.1333	2.21	210.133	24887.1	23689.3	34391.8	36722.4	21609.8	29207.3	22903.1	14874.4	21633	26097	26156.6	10211.1	8831.14	6748.26	24846.4	21607.6	16209.1	20851.3	14549.6	18588	49684	21625.7	9802.43	65998.1	24463	21613.6	67903.1	44157	49050.6	10681.2	21615.9
FTR2.63_265.1126	2.63	265.113	1811.81	1613.23	2492.81	1564.23	1911.42	2417.55	2174.04	789.319	2082.93	1530.63	1265.67	1862.09	3079.38	1715.01	1121.4	2227.36	1239.73	1293.46	840.814	1577.74	1842.13	1909.63	1269.59	1630.09	1316.93	1874.08	1350.95	2141.06	2225.7	1235.89	1910.67
FTR2.67_169.9852	2.67	169.985	262.585	342.299	420.373	216.324	263.533	310.093	226.039	304.789	261.667	429.726	298.565	316.532	174.793	237.572	301.109	262.799	145.013	282.568	215.804	166.895	98.087	262.685	236.023	159.764	320.27	263.209	220.26	246.427	244.805	248.664	262.304
FTR2.75_205.068	2.75	205.068	7871.81	12690.7	9992.96	10986.7	7682.08	11748	13202.5	12475	8133.64	15270.3	9548.8	12749.8	11368.9	14296.6	8474.68	7161.46	16350.5	13073.4	11516.8	10667.8	15536.9	8786.34	12459.2	8728.78	11261.2	7711.53	10876.7	8947.99	9757.81	7995.29	7786.29
FTR3.02_130.0492	3.02	130.049	1134.71	903.73	770.102	785.62	1216.14	872.409	780.605	1558.81	1199.68	1031.91	951.009	828.502	792.055	1216.33	942.143	1156.68	1216.24	1528	830.027	1247.02	923.652	1262.36	714.531	707.008	1216.52	1100.19	1149.8	979.068	2040.95	1081.99	1277.88
FTR3.02_148.0599	3.02	148.06	1488.87	1062.41	1006.68	905.433	1446.44	1058.18	735.399	1781.2	1181.81	813.476	906.267	963.718	813.547	1452.03	1289.34	1279.27	1134.1	1427.13	993.052	995.909	1135.17	1453.3	822.018	1051.3	1321.01	1670.01	1479.63	1244.19	2421.92	1285.25	1290.38
FTR3.39_134.044	3.39	134.044	1425.27	1943.69	1142.09	1497.56	1108.66	1375.01	1111.85	1271.62	1320.76	1619.02	1571.03	1101.04	1017.06	1604.1	1799.82	1050.02	1667.18	1698.71	1136.43	1400.81	2638.57	1312.4	906.444	1419.29	1409.57	1085.03	1747.16	1239.02	1992.64	1218.1	1179.48
FTR3.5_264.1189	3.5	264.119	719.551	293.253	1447.4	1354.97	721.398	654.09	909.401	556.513	721.396	799.461	1118.44	915.982	1541.97	686.098	865.619	716.177	962.398	528.247	1390.3	823.075	1332.47	720.783	697.113	793.699	644.998	725.606	956.27	354.37	1320.36	513.196	718.127
FTR3.65_130.0493	3.65	130.049	39990.2	53852.1	39697.3	48658.3	39640.8	36244.8	46761	54184.3	40073.5	50570.9	50556.2	59650.3	43232.8	55761.3	91173.3	39819.8	51682.2	66267.4	53535.4	70973.6	51190.6	40020.8	44235.4	67287.6	72512.8	39911.3	57103.7	58669.2	42643.9	83244.6	39898.2
FTR3.65_147.0756	3.65	147.076	15982.6	22111.2	16065.7	19666.2	15631	14576.7	18486.5	19662.4	16054.8	20151.1	19985.8	23164.9	17002.7	22324.1	36338.8	15833.9	19626.8	27792.4	21245.9	30355.1	20974.2	16006.8	17329.3	27387.1	28146.4	15901.4	22300.8	23244.1	16189.7	32329.1	15911.3
FTR4.03_188.1751	4.03	188.175	1679.97	2746.75	3094.01	1476.04	1367.35	1118.09	1556.76	3218.71	1680.38	2553.92	1701.54	1199.5	2401.07	1228.39	1195.21	1677.19	2018.5	1481.78	1252.47	789.263	1431.19	1691.92	1233.5	1103.47	2477.3	1671.57	1941.42	871.367	4423.66	3399.89	1683.9
FTR4.32_258.1099	4.32	258.11	72738.1	68059.2	74498.6	59690.3	72710.4	37036.4	27716.4	117459	72782.9	73692.7	81977.4	132038	41004.8	132561	56822.3	72216.7	69401.6	245964	127319	125952	70283.6	73169	69052.9	40655.5	74989.3	72850.8	206213	62534.6	64895.3	73261.5	72338.2
FTR4.33_104.1062	4.33	104.106	4040.62	3537.34	5073.7	3164.58	4697.09	2135.81	1431.78	5992.28	3372.68	4287.97	4277.24	6589.08	2146.37	5880.16	3147.93	3848.98	4003.4	11107.4	6485.21	6964.66	3757.5	4058.72	3445.6	1915.3	3658.47	3496.04	9600.95	2940.96	2890.66	3425.85	3884.27
FTR4.69_184.073	4.69	184.073	26921	36874.4	34966.3	23116.8	23829	27306.2	21202.7	16895.6	26092.2	27988.1	26640.6	31441.3	24874.6	51678.4	19264.5	25517.3	32577.1	43484.1	31319.1	20600	41360.8	25820.8	26239.2	28397.8	31949.7	25436.1	44936.2	26806.5	73709	45061.6	25715.6
FTR4.82_216.063	4.82	216.063	745.947	742.197	877.033	650.484	765.178	625.977	639.701	735.553	719.883	771.279	829.425	802.066	656.647	775.876	484.486	763.231	737.958	1088.75	713.85	826.707	866.364	742.69	724.802	619.03	796.217	752.43	1164.63	620.949	992.689	911.46	751.127
FTR6.07_156.0756	6.07	156.076	802.687	564.18	891.023	811.021	766.192	428.871	1164.18	455.931	625.738	668.096	676.603	624.307	1630.81	617.345	1019.1	643.267	682.803	471.341	672.26	389.606	1438.55	769.88	617.134	1427.17	787.768	693.454	592.603	748.501	384.556	889.677	753.832
FTR6.11_158.0915	6.11	158.091	475.352	851.413	768.256	533.338	540.49	491.282	562.675	502.681	421.487	577.081	582.353	487.937	717.161	808.729	480.903	699.1	682.153	788.974	513.58	422.043	758.905	493.99	500.044	601.639	586.132	481.496	555.028	484.983	689.969	708.563	608.435
FTR6.11_175.1184	6.11	175.118	14485	21877	19363	18025.6	12744.6	16897.3	17006.7	10875.6	12848.1	15796.9	18389.7	18841.7	19773.9	25620.5	13490.3	12566.8	20184.5	17958.8	13176.6	14364.5	26280.2	12862.5	18377.2	17765.7	16458.5	12785.7	21387.4	21601.4	22887.9	18070.4	12158.8
FTR6.32_156.0765	6.32	156.077	1170.78	1696.43	1095.53	1052.79	1178.57	763.718	1195.46	1374.79	1169.8	918.43	2124.72	1196.07	1160.7	1784.49	1591.15	1168.98	1042.57	1217.06	894.235	972.633	791.259	1179.59	716.364	1305.7	909.837	1171.29	1105.51	1278.3	1578.31	1182.26	1172.72
FTR6.51_147.1122	6.51	147.112	795.39	1159.68	1097.3	995.289	681.01	1204.9	1003.02	647.249	854.224	701.676	776.857	839.678	1136.38	1200.09	582.9	654.587	1263.11	709.489	808.598	942.476	1301.41	854.728	887.486	918.998	580.443	807.759	1083.09	1023.03	1192.14	946.388	558.553
FTR7.63_223.075	7.63	223.075	547.444	804.626	378.982	581.083	415.688	857.67	472.925	233.863	408.284	119.806	69.8272	248.521	425.48	408.179	492.042	548.237	251.106	210.242	867.755	134.17	362.77	482.354	149.908	1099.64	725.588	476.991	222.061	1315.81	255.991	571.192	438.532
FTR7.63_245.0567	7.63	245.057	444.398	519.363	388.629	313.878	494.133	451.713	538.929	288.138	486.462	148.367	151.693	243.789	288.523	472.883	537.695	485.341	561.958	229.713	795.279	268.099	412.405	484.532	301.768	1073.83	513.567	480.155	233.666	978.959	330.368	490.045	490.448
FTR7.97_613.1611	7.97	613.161	290.062	355.219	650.905	298.715	158.097	147.856	165.004	88.111	295.957	215.714	342.05	238.532	297.576	253.06	254.17	305.349	474.686	442.994	459.708	422.187	324.752	232.454	415.657	236.214	594.208	253.025	407.855	188.155	183.403	342.141	252.912
FTR8.06_151.0342	8.06	151.034	2681.1	2838.75	2332.41	1831.77	2097.28	3623.59	1241.93	4205.81	2111.61	2585.38	2460.66	1682.2	1714.13	1565.87	2670.78	2099.23	3048.6	2328.79	1791.53	2572.41	2114.3	2111.97	1581.87	2422.89	3514.4	2067.54	2001.35	1678.82	1353.2	1893.32	2110.74
FTR8.11_146.1647	8.11	146.165	30324.1	31803.5	30230.8	41280.9	30289.1	22077.2	25909.6	46598	30413.5	22447.9	24087.6	21261.3	20062.1	19892.3	43479.8	30342.5	26264.4	14335.1	25297.5	43304.6	26808.3	30221	23709.5	34246.7	40988.7	30334.7	22448.4	17557.4	12499.8	22447.8	30369.2

## Sheet: bdEVs_POS_UVA
		Sample ID	AD44_EV	AD35_EV	AD43_EV	AD41_EV	AD24_EV	AD45_EV	AD37_EV	AD38_EV	AD42_EV	AD34_EV	AD40_EV	AD36_EV	AD7_EV	AD4_EV	CTRL4_EV	CTRL6_EV	CTRL3_EV	CTRL10_EV	CTRL7_EV	CTRL5_EV	CTRL8_EV	CTRL9_EV	CTRL2_EV	CTRL1_EV
		Class	AD_E	AD_E	AD_E	AD_E	AD_E	AD_E	AD_E	AD_E	AD_E	AD_E	AD_E	AD_E	AD_E	AD_E	CTRL_E	CTRL_E	CTRL_E	CTRL_E	CTRL_E	CTRL_E	CTRL_E	CTRL_E	CTRL_E	CTRL_E
		Postmortem	86	76	65	84	89	87	75	79	77	77	69	69	59	52	52	80	49	79	67	76	78	89	100	68
		Gender	F	M	M	F	M	F	F	M	F	M	M	M	F	F	F	M	F	M	M	M	F	M	M	M
		Age	86	76	65	84	89	89	75	79	77	77	69	69	59	52	52	80	49	79	67	76	78	89	100	68
		RangePostmortem	20-30	10-20	10-20	10-20	30-40	<10	20-30	20-30	20-30	10-20	10-20	20-30	30-40	10-20	10-20	10-20	20-30	20-30	30-40	<10	20-30	<10	<10	20-30		U-Mann Whitney	Benjamini-Hochberg
Variable ID	RT	m/z	AD44	AD35	AD43	AD41	AD24	AD45	AD37	AD38	AD42	AD34	AD40	AD36	AD7	AD4	CTRL4	CTRL6	CTRL3	CTRL10	CTRL7	CTRL5	CTRL8	CTRL9	CTRL2	CTRL1		p-value	q-value	log2(FC)
FTR0.88_408.3081	0.88	408.308	14127.8	5228.75	11313	34320.3	12781.6	78337.2	2422.38	4917.46	12407.5	9825.74	25858.8	4985.28	17326.1	12908	6519.47	3326.09	17886.6	22344.5	15694.3	9292.63	17455.7	6987.62	15741.7	17882.7		0.703499	0.875785	0.404831
FTR0.93_478.3213	0.93	478.321	2352.11	2187.86	1841.58	2286.27	82335.9	1081.25	640.3	689.547	598.824	1359.05	3671.42	308.11	7492.58	885.524	1905.27	1711.84	1422.44	1165.55	681.624	1519.63	526.642	566.059	1402.55	37909.4		0.578031	0.801361	0.65672
FTR1.04_524.3698	1.04	524.37	176.342	539.951	201.64	140.738	354.928	428.878	420.272	296.83	140.238	152.286	204.165	279.908	219.932	565.435	317.417	277.787	762.777	576.537	228.738	442.802	197.562	239.158	310.961	615.957		0.120739	0.387634	-0.431271
FTR1.06_496.3393	1.06	496.339	2658.22	4973.99	3166.11	5038.29	3503.74	1544.19	2763.75	4007.13	1429.77	1294.74	1807.2	3482.35	2913.52	5743.07	3041.34	3524.98	6454.19	2857.77	2034.84	1864.46	3731.68	1678.66	3128.28	2863.04		0.976644	0.976644	0.0221422
FTR1.06_518.3223	1.06	518.322	340.372	383.587	386.624	291.176	401.18	176.727	300.937	393.928	159.961	712.015	443.051	345.97	289.209	458.568	420.933	222.953	634.61	384.281	435.468	198.226	302.826	222.066	327.567	223.17		0.618689	0.838667	0.106694
FTR1.07_152.0697	1.07	152.07	31.6891	249.342	32.1628	436.538	187.683	5376.75	110.545	109.57	53.8065	91.6285	93.4706	67.9622	98.0796	108.155	192.719	83.67	56.2512	325.645	61.9662	72.8223	96.4166	881.709	1603.18	853.005		0.500711	0.801361	0.251896
FTR1.07_468.3077	1.07	468.308	588.443	264.242	387.753	1065.5	599.924	505.701	633.299	995.088	849.903	829.557	517.814	270.05	633.611	580.045	859.077	508.369	649.007	566.366	534.34	1380.73	679.706	317.627	1066.31	550.509		0.538676	0.801361	-0.191208
FTR1.16_232.1537	1.16	232.154	1111.79	1092.79	925.777	1460.2	1233.38	1138.63	1305.15	566.129	790.993	716.695	741.771	690.612	467.867	1945.74	468.309	1234.06	536.246	681.365	881.053	504.973	1016.51	1310.17	1575.72	1774.03		0.883617	0.962512	0.0217318
FTR1.21_242.099	1.21	242.099	875.28	701.425	714.797	540.218	624.213	432.087	695.311	853.538	795.659	503.71	673.78	957.179	714.263	1035.14	615.884	894.841	981.452	580.858	418.941	403.796	681.247	539.825	623.021	856.655		0.305507	0.69022	0.131521
FTR1.22_220.1179	1.22	220.118	1371.96	914.766	1196.67	1279.14	1157.73	942.202	973.834	1294.29	1088.79	674.485	1046.33	1081.81	968.713	1255.59	982.236	1301.81	1423.03	992.612	709.723	702.705	1187.63	1002.58	1019.42	903.301		0.538676	0.801361	0.0909266
FTR1.32_123.0548	1.32	123.055	1739.84	3605.6	2427.72	3531.81	2769.57	5135.06	2528.28	2519.66	4317.6	4226.21	2816.62	2045.79	1793.32	2941.66	2462.85	2600.45	1835.01	2087.43	2641.73	2685.34	1826.4	3387.05	3973.24	4082.15		0.578031	0.801361	0.134887
FTR1.34_204.1229	1.34	204.123	9341.61	10784.9	5874.75	9742.14	9467.33	11197.9	10881	5741.78	6839.71	8337.08	8762.56	7212.14	5611.4	22792.6	7156.17	6661.79	5195.39	7477.03	9143.59	7640.57	9513.51	11366	21887.8	15736.1		0.930011	0.976644	-0.103914
FTR1.37_130.0495	1.37	130.049	1572.34	997.781	1461.71	1005.47	1050.49	1331.82	1845.79	1687.6	1435.4	1807.92	1112.91	927.776	920.335	779.184	1765.67	1174.98	952.515	1490.22	1264.63	1723.7	2647.25	1575.87	2009.25	2085.77		0.0498138	0.27624	-0.381497
FTR1.37_134.0444	1.37	134.044	1568.97	1342.81	1424.17	1345.34	1520.46	1333.47	1901.76	2433.59	1583.63	1489.99	2074.83	1569.11	1782.81	1231.22	2406.16	1561.52	1391.53	1667.69	1906.4	2911.71	3801.31	3326.96	3114.68	2918.69		0.007717	0.156912	-0.631278
FTR1.37_158.0443	1.37	158.044	770.507	723.909	824.153	969.098	947.521	1015.76	1303.37	1373.12	1051.91	968.918	1109.15	867.771	895.21	558.992	1320.99	954.797	819.777	889.882	971.334	1405.03	2085.41	1886.87	1785.16	1746.52		0.03258	0.27624	-0.536942
FTR1.41_191.0476	1.41	191.048	295.478	966.083	479.66	240.625	514.854	134.244	245.573	596.895	107.414	317.634	214.49	669.636	1120.45	1368.3	187.257	256.627	1006.18	251.231	981.808	336.983	284.352	1169.8	307.53	1219.9		0.578031	0.801361	-0.208569
FTR1.45_248.1493	1.45	248.149	1230.48	1195.4	790.952	1072.2	973.267	1038.2	1217.72	588.662	422.184	765.752	722.64	715.553	666.682	1718.05	559.117	1179.71	546.289	576.709	698.242	661.438	829.558	1391	1033.19	1191.25		0.429248	0.801361	0.112572
FTR1.5_327.0794	1.5	327.079	1032.55	1096.03	986.359	2066.26	1349.51	1466.66	1089.29	1725.39	1247.44	997.798	1949.75	571.925	1411.13	1207.82	1389.56	1263.35	909.722	1610.6	936.765	1210.21	1844.51	1470.54	1731.72	1683.11		0.464214	0.801361	-0.112232
FTR1.59_104.1067	1.59	104.107	34377.8	47064.2	25701.7	16746.7	18666.4	17608.2	34243.1	43276.5	21590.7	23619.8	29464.1	25668.4	11254.6	20976.5	44859.9	30712	19026	28756.2	29257.3	21944.9	44336	20747.7	50306.8	23063.5		0.305507	0.69022	-0.243104
FTR1.66_137.0451	1.66	137.045	5743.68	8394.78	8717.34	4266.39	7907.63	16835.6	10884.6	3903.33	17116.3	7579.76	7692.82	3679.74	4372.06	4173.14	3792.77	6351.12	3955.57	3424.31	2788.06	6730.34	2710.99	4287.3	10350.9	7721.6		0.0651174	0.305551	0.608888
FTR1.67_114.0661	1.67	114.066	5257.51	5880.64	5632.05	4644.91	6439.25	13592.1	6792.24	4038.71	10281	7906.66	8326.09	4366.4	4128.54	4303.77	4644.17	6745.03	3951.82	4915.36	4688.33	6054.77	4140.14	5624.55	11045.5	7617.11		0.660549	0.857309	0.138649
FTR1.67_132.1013	1.67	132.101	2579.1	2042.73	2208.9	2085.25	2294.61	1616.52	2046.4	2200.35	1624.91	1512.02	2386.03	2112.63	2603.65	2176.35	1265.73	939.335	2044.03	1604.35	1379.56	1330.54	1022.54	2451.92	1351.12	1386.56		0.00211149	0.0644005	0.511549
FTR1.67_162.1124	1.67	162.112	44558.4	21645.2	21277.9	24393.3	23996	28871.3	27592.7	19289.4	23535.6	19440.1	24644.1	24707.4	25383.5	35022.4	21312.2	17491.6	16121.3	23044.8	19004.5	28836.8	29528.7	18881.1	40216.9	33637.5		0.395863	0.801361	0.0691488
FTR1.67_188.0698	1.67	188.07	632.157	702.56	847.904	724.485	777.846	490.263	734.331	751.433	398.695	415.603	651.076	679.427	946.427	910.062	683.48	532.576	651.061	486.413	512.393	467.247	400.831	861.742	383.56	606.27		0.0498138	0.27624	0.305229
FTR1.72_120.0802	1.72	120.08	561.573	784.33	1050.01	861.34	1128.92	1719.7	446.88	899.895	1024.08	599.35	1109.77	767.603	1297.55	121.778	663.073	642.512	954.64	965.567	719.427	696.86	665.092	1173.46	853.514	660.874		0.500711	0.801361	0.144569
FTR1.72_166.0857	1.72	166.086	2800.24	1995.04	2187.62	2623.83	2929.69	4050.83	2301.96	2340.08	2440.55	1774.02	2529.34	2119.36	2461.16	2065.76	1993.49	1326.95	1789.36	1741.6	1372.42	1643.62	1390.18	2148.87	1344.57	2065.08		0.000316909	0.0193314	0.556309
FTR1.73_132.1018	1.73	132.102	2634.67	2107.42	1902.55	2537.68	2760.55	2093.23	2306.93	2202.07	1817.02	2184.36	2324.95	2134.42	3070.02	1850.55	1514.84	1724.74	2507.73	1869.71	1919.79	1731.04	2187.55	2998.01	1044.37	1497.6		0.0433717	0.27624	0.263675
FTR1.8_268.1046	1.8	268.105	9749.86	14267.3	6214.76	11352.7	5818.3	1238.26	8211.78	9930.78	4105.06	8146.84	3664.9	8877.86	4265.07	8038.74	8000.84	5460.52	6442.17	6414.55	12347.3	4499.76	4824.24	9928.23	9197.74	8396.48		0.883617	0.962512	-0.0252522
FTR1.85_104.0704	1.85	104.07	625.013	1144.48	815.467	400.998	698.846	1166.53	812.149	974.124	1064.22	896.109	719.901	715.904	477.125	1225.98	953.596	849.606	748.08	1057.71	1160.37	819.974	1091.99	1001.8	1252.34	915.56		0.120739	0.387634	-0.232727
FTR1.86_172.1437	1.86	172.144	1173.46	1153.2	1960.29	1365.99	1005.08	792.865	571.182	1081.55	898.754	494.139	1277.42	1297.33	1164.35	1221.77	784.899	411.57	1358.63	1264.91	805.407	552.46	882.953	773.69	922.419	824.211		0.0841061	0.320654	0.363624
FTR1.91_137.0449	1.91	137.045	1385.64	1514.96	1554.2	1572.39	1973.29	2214.46	1367.91	1433.2	1996.08	1422.23	1465.7	1622.46	2634.32	1770.84	1391.82	1408.8	2247.66	1683.07	1850.45	1137.44	846.538	1962.7	1859.16	1437.63		0.578031	0.801361	0.111023
FTR2.02_154.0573	2.02	154.057	7425.09	8348.45	6532.88	6727.97	5460.02	8539.35	7670.81	7927.91	9064.89	7837.48	5898.71	5496.53	5497.05	7766.93	7676.58	8376.4	7700.85	7592.24	9265.26	6625.69	10145.4	6895.09	6858.02	6875.5		0.364096	0.79321	-0.124381
FTR2.03_132.0761	2.03	132.076	213817	255042	199565	183951	165988	227953	215320	218763	230273	209904	191960	197162	175428	245098	206390	237077	228580	206695	281563	201463	289785	215485	207191	205865		0.253536	0.672421	-0.12351
FTR2.06_210.0797	2.06	210.08	30924.8	27816.8	21556.4	29975.3	26762.1	14768.4	19073	34634.8	16401.6	18818.8	24647.1	27250.2	28702.6	31765.1	20710	26698.4	30704	21314.1	20485	16532.9	28998.1	29476.7	20609.6	22340.3		0.578031	0.801361	0.0844704
FTR2.07_144.1015	2.07	144.101	1166.38	749.464	1701.21	1784.29	4884.01	1863.04	849.276	1640.58	2266.28	1109.66	1808.89	387.576	2673.72	536.085	1035.26	1057.87	578.226	2647.13	693.147	1163.18	2427.12	765.313	1597.06	2897.81		0.703499	0.875785	0.170703
FTR2.12_156.0415	2.12	156.042	18323.7	14981.7	13192	22063.9	12862	19256	14054.3	13453.6	14871.6	36516.4	12426.1	8213.1	9031.14	9098.59	14925.7	13535.8	9789.94	20119.4	12776.6	11737.2	16757.4	10743.3	22998.3	12240.6		0.883617	0.962512	0.0989266
FTR2.21_210.1333	2.21	210.133	23689.3	34391.8	36722.4	29207.3	22903.1	14874.4	26156.6	8831.14	24846.4	18588	65998.1	67903.1	44157	49050.6	26097	10211.1	6748.26	16209.1	20851.3	14549.6	49684	9802.43	24463	10681.2		0.028108	0.27624	0.81833
FTR2.63_265.1126	2.63	265.113	1613.23	2492.81	1564.23	2417.55	2174.04	789.319	1265.67	3079.38	1121.4	1577.74	1630.09	1350.95	2141.06	2225.7	1530.63	1862.09	1715.01	1239.73	1293.46	840.814	1842.13	1269.59	1316.93	1235.89		0.107347	0.385185	0.361431
FTR2.67_169.9852	2.67	169.985	342.299	420.373	216.324	310.093	226.039	304.789	298.565	174.793	301.109	166.895	159.764	220.26	246.427	244.805	429.726	316.532	237.572	145.013	282.568	215.804	98.087	236.023	320.27	248.664		0.976644	0.976644	0.0362661
FTR2.75_205.068	2.75	205.068	12690.7	9992.96	10986.7	11748	13202.5	12475	9548.8	11368.9	8474.68	10667.8	8728.78	10876.7	8947.99	9757.81	15270.3	12749.8	14296.6	16350.5	13073.4	11516.8	15536.9	12459.2	11261.2	7995.29		0.0150992	0.230263	-0.289756
FTR3.02_130.0492	3.02	130.049	903.73	770.102	785.62	872.409	780.605	1558.81	951.009	792.055	942.143	1247.02	707.008	1149.8	979.068	2040.95	1031.91	828.502	1216.33	1216.24	1528	830.027	923.652	714.531	1216.52	1081.99		0.464214	0.801361	-0.0337229
FTR3.02_148.0599	3.02	148.06	1062.41	1006.68	905.433	1058.18	735.399	1781.2	906.267	813.547	1289.34	995.909	1051.3	1479.63	1244.19	2421.92	813.476	963.718	1452.03	1134.1	1427.13	993.052	1135.17	822.018	1321.01	1285.25		0.930011	0.976644	0.0765488
FTR3.39_134.044	3.39	134.044	1943.69	1142.09	1497.56	1375.01	1111.85	1271.62	1571.03	1017.06	1799.82	1400.81	1419.29	1747.16	1239.02	1992.64	1619.02	1101.04	1604.1	1667.18	1698.71	1136.43	2638.57	906.444	1409.57	1218.1		0.883617	0.962512	-0.0326725
FTR3.5_264.1189	3.5	264.119	293.253	1447.4	1354.97	654.09	909.401	556.513	1118.44	1541.97	865.619	823.075	793.699	956.27	354.37	1320.36	799.461	915.982	686.098	962.398	528.247	1390.3	1332.47	697.113	644.998	513.196		0.578031	0.801361	0.131434
FTR3.65_130.0493	3.65	130.049	53852.1	39697.3	48658.3	36244.8	46761	54184.3	50556.2	43232.8	91173.3	70973.6	67287.6	57103.7	58669.2	42643.9	50570.9	59650.3	55761.3	51682.2	66267.4	53535.4	51190.6	44235.4	72512.8	83244.6		0.278698	0.69022	-0.114871
FTR3.65_147.0756	3.65	147.076	22111.2	16065.7	19666.2	14576.7	18486.5	19662.4	19985.8	17002.7	36338.8	30355.1	27387.1	22300.8	23244.1	16189.7	20151.1	23164.9	22324.1	19626.8	27792.4	21245.9	20974.2	17329.3	28146.4	32329.1		0.253536	0.672421	-0.105186
FTR4.03_188.1751	4.03	188.175	2746.75	3094.01	1476.04	1118.09	1556.76	3218.71	1701.54	2401.07	1195.21	789.263	1103.47	1941.42	871.367	4423.66	2553.92	1199.5	1228.39	2018.5	1481.78	1252.47	1431.19	1233.5	2477.3	3399.89		0.883617	0.962512	0.111209
FTR4.32_258.1099	4.32	258.11	68059.2	74498.6	59690.3	37036.4	27716.4	117459	81977.4	41004.8	56822.3	125952	40655.5	206213	62534.6	64895.3	73692.7	132038	132561	69401.6	245964	127319	70283.6	69052.9	74989.3	73261.5		0.028108	0.27624	-0.490903
FTR4.33_104.1062	4.33	104.106	3537.34	5073.7	3164.58	2135.81	1431.78	5992.28	4277.24	2146.37	3147.93	6964.66	1915.3	9600.95	2940.96	2890.66	4287.97	6589.08	5880.16	4003.4	11107.4	6485.21	3757.5	3445.6	3658.47	3425.85		0.0651174	0.305551	-0.416425
FTR4.69_184.073	4.69	184.073	36874.4	34966.3	23116.8	27306.2	21202.7	16895.6	26640.6	24874.6	19264.5	20600	28397.8	44936.2	26806.5	73709	27988.1	31441.3	51678.4	32577.1	43484.1	31319.1	41360.8	26239.2	31949.7	45061.6		0.0433717	0.27624	-0.256323
FTR4.82_216.063	4.82	216.063	742.197	877.033	650.484	625.977	639.701	735.553	829.425	656.647	484.486	826.707	619.03	1164.63	620.949	992.689	771.279	802.066	775.876	737.958	1088.75	713.85	866.364	724.802	796.217	911.46		0.168816	0.514888	-0.131477
FTR6.07_156.0756	6.07	156.076	564.18	891.023	811.021	428.871	1164.18	455.931	676.603	1630.81	1019.1	389.606	1427.17	592.603	748.501	384.556	668.096	624.307	617.345	682.803	471.341	672.26	1438.55	617.134	787.768	889.677		0.976644	0.976644	0.09699
FTR6.11_158.0915	6.11	158.091	851.413	768.256	533.338	491.282	562.675	502.681	582.353	717.161	480.903	422.043	601.639	555.028	484.983	689.969	577.081	487.937	808.729	682.153	788.974	513.58	758.905	500.044	586.132	708.563		0.305507	0.69022	-0.122927
FTR6.11_175.1184	6.11	175.118	21877	19363	18025.6	16897.3	17006.7	10875.6	18389.7	19773.9	13490.3	14364.5	17765.7	21387.4	21601.4	22887.9	15796.9	18841.7	25620.5	20184.5	17958.8	13176.6	26280.2	18377.2	16458.5	18070.4		0.883617	0.962512	-0.0740681
FTR6.32_156.0765	6.32	156.077	1696.43	1095.53	1052.79	763.718	1195.46	1374.79	2124.72	1160.7	1591.15	972.633	1305.7	1105.51	1278.3	1578.31	918.43	1196.07	1784.49	1042.57	1217.06	894.235	791.259	716.364	909.837	1182.26		0.0741159	0.320654	0.294879
FTR6.51_147.1122	6.51	147.112	1159.68	1097.3	995.289	1204.9	1003.02	647.249	776.857	1136.38	582.9	942.476	918.998	1083.09	1023.03	1192.14	701.676	839.678	1200.09	1263.11	709.489	808.598	1301.41	887.486	580.443	946.388		0.538676	0.801361	0.0896912
FTR7.63_223.075	7.63	223.075	804.626	378.982	581.083	857.67	472.925	233.863	69.8272	425.48	492.042	134.17	1099.64	222.061	1315.81	255.991	119.806	248.521	408.179	251.106	210.242	867.755	362.77	149.908	725.588	571.192		0.395863	0.801361	0.422135
FTR7.63_245.0567	7.63	245.057	519.363	388.629	313.878	451.713	538.929	288.138	151.693	288.523	537.695	268.099	1073.83	233.666	978.959	330.368	148.367	243.789	472.883	561.958	229.713	795.279	412.405	301.768	513.567	490.045		0.883617	0.962512	0.124421
FTR7.97_613.1611	7.97	613.161	355.219	650.905	298.715	147.856	165.004	88.111	342.05	297.576	254.17	422.187	236.214	407.855	188.155	183.403	215.714	238.532	253.06	474.686	442.994	459.708	324.752	415.657	594.208	342.141		0.0841061	0.320654	-0.383283
FTR8.06_151.0342	8.06	151.034	2838.75	2332.41	1831.77	3623.59	1241.93	4205.81	2460.66	1714.13	2670.78	2572.41	2422.89	2001.35	1678.82	1353.2	2585.38	1682.2	1565.87	3048.6	2328.79	1791.53	2114.3	1581.87	3514.4	1893.32		0.660549	0.857309	0.0903306
FTR8.11_146.1647	8.11	146.165	31803.5	30230.8	41280.9	22077.2	25909.6	46598	24087.6	20062.1	43479.8	43304.6	34246.7	22448.4	17557.4	12499.8	22447.9	21261.3	19892.3	26264.4	14335.1	25297.5	26808.3	23709.5	40988.7	22447.8		0.230001	0.668097	0.28608

## Sheet: Tissue_POS_DataMat_MVA
		SampleID	QC1_T	CTRL1_T	AD44_T	AD43_T	QC2_T	AD40_T	AD7_T	CTRL7_T	CTRL5_T	AD4_T	QC3_T	CTRL8_T	AD35_T	QC4_T	CTRL10_T	AD36_T	CTRL4_T	CTRL3_T	AD34_T	QC5_T	AD41_T	AD37_T	AD38_T	AD42_T	QC6_T	AD45_T	CTRL9_T	CTRL6_T	AD24_T	QC7_T
		Class	QC_T	CTRL_T	AD_T	AD_T	QC_T	AD_T	AD_T	CTRL_T	CTRL_T	AD_T	QC_T	CTRL_T	AD_T	QC_T	CTRL_T	AD_T	CTRL_T	CTRL_T	AD_T	QC_T	AD_T	AD_T	AD_T	AD_T	QC_T	AD_T	CTRL_T	CTRL_T	AD_T	QC_T
		Postmortem	-	23	24	18	-	16	36	37	7	14	-	24	17	-	21	22	19	24	14	-	10	21	23	23	-	3	3	19	37	-
		RangePostmortem	-	20-30	20-30	10-20	-	10-20	30-40	30-40	<10	10-20	-	20-30	10-20	-	20-30	20-30	10-20	20-30	10-20	-	10-20	20-30	20-30	20-30	-	<10	<10	10-20	30-40	-
		Gender	-	M	F	M	-	M	F	M	M	F	-	F	M	-	M	M	F	F	M	-	F	F	M	F	-	F	M	M	M	-
		Age	-	68	86	65	-	69	59	67	76	52	-	78	76	-	79	69	52	49	77	-	84	75	79	77	-	87	89	80	89	-
Variable ID	RT	m/z	QC1	CTRL1	AD44	AD43	QC2	AD40	AD7	CTRL7	CTRL5	AD4	QC3	CTRL8	AD35	QC4	CTRL10	AD36	CTRL4	CTRL3	AD34	QC5	AD41	AD37	AD38	AD42	QC6	AD45	CTRL9	CTRL6	AD24	QC7
FTR0.88_408.3081	0.88	408.308	5185.58	5440.27	2844.63	4739.86	5495.75	5797.4	5418.13	5250.02	2524.97	2310.63	4944.29	2000.91	3336.23	4937.86	9444.57	7748.53	5153.48	1815.4	8478.74	4918.24	7008.92	3876.09	3377.58	4004.06	4975.58	2140.93	6732.89	5089.99	6540.62	4883.29
FTR0.93_478.3213	0.93	478.321	1585.46	723.473	128.717	87.3048	1503.14	57.0258	1987.78	3357.44	486.266	100.418	1339.03	275.298	1693.65	1505.18	2062.17	805.647	2667.05	2984.63	1285.69	1582.83	379.808	1499.04	472.484	442.759	1462.03	236.786	5635.45	1583.64	4091.56	1447.67
FTR0.94_732.5563	0.94	732.556	16606	1417.76	9919.16	23584.2	15935.7	47633.9	7652.07	1057.25	18927.2	7252.45	16697.9	16766.9	9676.94	16645.9	13057.6	7372.46	18737.5	7358.33	48480.8	16174.9	21803.2	17721.4	13982.2	82916.7	16688.6	20245.7	12797.5	5935.56	4965.92	16625.8
FTR0.94_782.57	0.94	782.57	33641.9	1682.05	18077.4	66928	33149.1	111377	17752.9	1058.48	60782.9	9377.91	33660.8	32009.7	19563.8	33613.5	36813.2	17345	45722.2	20284.1	95872.8	33512.6	36531.6	36006.9	27190.9	101261	33828.5	40598.1	30029.4	10138.6	6509.78	33595.9
FTR1.03_345.0918	1.03	345.092	4203.86	3201.39	1253.08	4193.12	4332.64	3128.97	2924.17	5912.9	5868.22	4614.71	4212.05	5686.41	4466.62	4186.43	4901.11	5201.33	1135.81	7353.42	5286.93	4200.49	1492.76	5959.46	2762.31	2779.42	4201.41	1656.14	6363.02	4610.8	3409.09	4193.7
FTR1.03_398.1724	1.03	398.172	5542.6	6070.67	3771.29	5843.19	5486.44	2771.33	4247.72	9816.44	5582.4	5712.2	5516.17	4179.06	3092.98	5537.95	5541.68	5679.48	2043.96	7916.37	3471.02	5536.07	8149.49	5293.22	2913.72	3974.78	5550.26	8498.03	6673.45	3038.96	10959.9	5534.32
FTR1.04_522.3555	1.04	522.356	21658.3	10170	20424.9	33858.7	21576.5	57168.3	13138.4	14712.5	36786	10685.4	21662.6	28886.3	19419.4	21568.4	33976.4	14553.2	33575.2	23832.8	51765.7	21768.9	14054.7	29142.9	41892.3	74571.4	21641	16259.5	14206.3	12816.2	19189.2	21648.1
FTR1.04_524.3698	1.04	524.37	6992.15	2637.44	4268.75	9280.54	6749.68	17634.1	4228.54	2550.11	17692.5	4823.42	7299.11	9596.4	5898.81	6725.53	10186.4	3819.85	9398.44	6759.15	16787.4	6925.86	2684.37	7974.29	8606.53	28585.8	6590.89	6257.81	4688.39	2325.98	4079.45	7022.06
FTR1.04_544.3387	1.04	544.339	8566.55	4843.91	8072.19	12298.9	9428.55	17868.9	6660.28	7057.69	18320	4945.63	8344.2	12805	8902.64	8709.94	13360.5	6778.57	13536.5	10379.1	16624.4	8525.66	7587.01	10943.9	16587.8	15885	8593.77	5256.84	5643.49	5407.91	8650.51	8536.07
FTR1.06_494.3243	1.06	494.324	5382.07	2432.94	5401.2	8123.66	5045.07	9693.87	2854.81	5966.75	9265.9	2733.84	4687.96	7717.99	5787.01	4993.78	8126.78	2873.79	8537.78	6986.8	10239.1	5413.47	3743.33	6716.07	14370.6	14692.3	5264.02	1728.49	2995.05	4239.66	5060.84	4869.83
FTR1.06_496.3393	1.06	496.339	50696	24663	51070	76470.2	53892.5	113816	34418.9	34966.3	115331	39514.3	52386.1	73419.1	58156.9	49186.4	85338.6	34134.3	81645.4	72851.1	125147	52011.9	30345.6	69720.5	93410.4	147342	49824.4	34891.9	33617.1	25258.5	42530.9	51699.3
FTR1.06_518.3223	1.06	518.322	4280.89	2012.95	6771.84	10794	4594.18	10380.6	2658.87	4066.62	14145.1	3313.17	4751.2	10485.1	6110.16	4080.47	11108.7	4034.45	6211.75	9797.44	10864.6	4451.02	2204	7964.27	10005.2	5642.88	4570.12	2582.75	2736.79	2787.57	5138.47	4467.02
FTR1.07_110.0594	1.07	110.059	9867.82	42025.4	1756.5	381.239	9310.77	2004.86	11226.7	315.939	403.205	24284.8	9923.52	722.978	3932.42	9802.6	948.454	1743.49	18385	862.11	850.565	9890.13	18271.2	900.936	6496.44	2653.04	9878.31	11797	3695.08	644.922	851.735	9859.88
FTR1.07_152.0697	1.07	152.07	267974	1.21661e+06	39843.4	5006.46	262046	47395.1	302071	611.034	380.717	741313	261680	824.874	89100.4	265908	440.742	23772.4	513353	1289.32	457.936	261917	621976	4218.47	171577	51819.9	271345	329614	88618.8	549.44	3833.33	263357
FTR1.07_260.1852	1.07	260.185	9930.25	5612.97	4388.34	5711.8	10234.9	11787.5	7114.89	7316	7012.78	13456.1	9905.1	7547.04	8316.88	10071.4	7310.22	6341.36	3523.45	3649.98	7392.13	9757.75	10338.6	19204.3	8913.52	14156.2	9990.12	14737	44197.8	13886.6	5288.75	9932.04
FTR1.07_468.3077	1.07	468.308	2917.81	1601.09	4299.28	4609.95	3100.91	4925.77	1881.43	2763.28	5955.75	1829.87	3029.99	5630.65	2450.31	2906.59	4252.06	2319.2	4355.11	3700.5	4026.17	2880.23	2174.12	4148.27	7415.32	5749.3	3008.54	1773.08	1646.75	1953.48	2579.11	2909.64
FTR1.11_265.1176	1.11	265.118	8101.81	6142.92	1247.55	925.699	8073.05	5077.18	610.5	10741.9	1779.57	4871.45	8098.4	556.291	1199.85	7913.66	2284.23	2388.68	1507.18	745.447	3364.34	8265.03	8803.92	8537.79	2900.93	137285	8155.16	5780.33	495.459	1965.58	2827.27	7934.82
FTR1.11_287.1004	1.11	287.1	26769.7	16539.1	4412	3737.19	26047.7	15888	1795.65	31356.7	6762.19	15185.8	25615.2	2287.98	3655.71	25634.2	7329.7	10702.2	5044.28	2638.97	10579.7	26232.1	25494.2	18496.1	8183.76	281753	26523.1	17517.2	1303.73	5491.83	9569.16	26031.7
FTR1.11_290.1422	1.11	290.142	9477.26	10462.1	15258.7	19527.1	10031.8	18887.7	19488.3	11045.6	20639.1	16417.5	9472.25	25177.3	20102.5	10579.2	23144.1	4448.86	26763.1	4855.43	28994.8	10360	3559.11	15099.1	12090.3	534.87	9724.49	8748.22	11899.5	14637	13297.9	9315.33
FTR1.14_254.09	1.14	254.09	25974.7	573.823	1805.05	1330.65	26594.9	1875.52	2042.6	1979.56	1769.05	93815.1	25946.8	1541.64	76543.6	25928.7	1977.77	1451.78	63526.2	1566.59	2085.53	25913.8	1808.96	1412.51	1427.1	103962	25921.1	35751.8	80170.1	4769.55	2232.69	25896.4
FTR1.16_232.1537	1.16	232.154	133683	126806	110590	90130.5	129605	152122	115569	98329.8	82488.5	256139	133556	84545.7	118162	133676	94169.6	112635	53055.5	67207.2	148516	133635	223397	233683	91034.3	127903	133584	166176	354262	198775	127642	133750
FTR1.21_178.133	1.21	178.133	6600.01	5498.99	17284.4	3739.76	6145.92	6216.03	10689.9	8451.18	6066.66	4591.02	5562.44	3724.65	2550.02	5136.79	5590.75	4203.55	9335.39	4400.15	4736.99	4202.84	10237	11098	3261.05	1493.64	5210.42	3869.34	4482.95	3155.98	4715.83	5085.57
FTR1.21_242.099	1.21	242.099	130032	131033	169027	181185	125254	126316	125064	139017	122011	116458	130031	157768	150799	130698	141543	139160	173123	174456	127115	128957	148664	105244	214739	145186	130227	91834	77670.7	202427	148112	130119
FTR1.22_202.1061	1.22	202.106	12808.6	12088.9	15722.9	17234.2	13291.3	13112.4	12438	14833	11199.4	11484.1	12832.6	14332.1	14136.1	12819	12510.2	13881.4	16219.8	16687.2	11231.1	12776.9	14732.3	11024.6	19924.5	21905.8	12823.6	15056	7148.58	22158.1	13590.9	12813.4
FTR1.22_220.1179	1.22	220.118	154142	141492	184870	210773	152985	153935	147860	175699	134842	140523	151691	174521	168479	151212	141963	168006	199110	204787	137683	152245	188487	138013	245426	236528	154734	122758	85756.1	287049	157674	153285
FTR1.28_227.064	1.28	227.064	27478.5	20112.9	34881.4	29594.1	28229.6	34161.5	33602.1	6370.94	50436.1	9645.42	26762.6	33044.4	43023.8	26834.7	31550.8	27193.8	79328.2	11035.7	44307.6	25669.7	12737	33551.1	51239.4	55220.2	26417.1	30825.1	23432.6	15101.5	16998.4	25730.3
FTR1.29_229.1543	1.29	229.154	54559.8	91716.5	27401.6	36858.1	54559.1	46912.4	53150	217445	21883.8	55874.7	54550.1	45477.8	33400.2	54561.7	42856.3	57952.9	14246.4	156617	63994.7	54556.9	122909	39258.8	18681.1	42523.9	54562.3	13194.6	9632.08	34559.6	105202	54504.9
FTR1.28_231.1698	1.28	231.17	53325.4	110139	19622.5	33750.4	49009.6	21396	35719.7	335701	20141.1	69796.4	50078.6	21505.7	26869.2	49878.9	33665.1	31798.9	8726.32	109284	45135.4	49995.4	77394.2	26368.5	19327.2	20308.9	49978.1	20464.4	24007.5	25651.9	41685	49964.1
FTR1.29_130.0492	1.29	130.049	15734.6	19807.6	12950.5	12242.5	14251.9	17751.4	9705.23	14979.6	26870.9	14110.2	13753.2	25870.2	13281.9	14616	15102.3	10450.9	15624.1	14401.1	8265.97	13354	14664.2	15029.5	17898.6	17635.8	13955.9	13939.7	23082.5	7983.33	17589.6	12909.7
FTR1.29_190.0713	1.29	190.071	6323.36	8662.73	6460.54	6271.32	7208.58	8328.26	5236.75	6719.54	10950.4	6576.24	6291.73	11197.7	6793.71	6305.53	5741.59	4671.29	7122.36	5684.66	3786.01	6314.4	6092.2	6381.06	7304.51	7158.65	6316.06	6275.48	9511.72	3467.96	7663.71	6292.82
FTR1.29_212.0528	1.29	212.053	44530.4	63546.9	43464.8	44340.7	43892.7	46823.9	35320.7	34826.7	77290.2	50273.1	44412.3	83130.4	43149.2	44852.3	49183.7	32213.6	54398.7	45377.8	26327.5	44203.4	37254.6	48847	64898.3	57354.1	44230.3	46540.3	61769.5	31476.3	58298.8	44965.8
FTR1.29_243.1717	1.29	243.172	5642.74	5762.6	4669.21	5788.53	5581.42	6801.57	6564.54	3707.44	5970.3	4897.49	5790.77	7976.9	5555.41	5721.54	4985.41	6921.96	9512.03	7680.96	5854.2	5782.37	8063.49	6206.21	8641.21	4991.71	5707.19	6464.32	6104.27	7150.45	6511.76	5790.94
FTR1.29_290.16	1.29	290.16	12766.9	12881.1	19738	10686.9	13230.4	9152.41	12932.4	15188	8426.77	11909.4	12216.4	8625.19	8220.27	12939.7	7628.77	10237.2	16235.9	12561.6	8349.61	12679.9	21912	16827.4	10920.8	18378.1	12626.8	15400.7	13647.9	27646.8	19045.9	12426.7
FTR1.32_123.0548	1.32	123.055	462606	489689	404160	587416	489602	393049	659252	505983	551065	565522	494420	379935	510358	456211	574761	501070	467644	573134	530882	455330	521218	456807	709320	457955	473057	407176	505438	517890	530111	480986
FTR1.34_145.0493	1.34	145.049	12807.9	13658.5	18487.8	11567.4	12245.6	16573.2	9994.72	7809.07	14452.2	20866.4	12785.1	10837.7	11926.4	11942.4	12125.1	7865.82	12706.4	5827.62	12077.5	11568.2	13506.8	18072.9	13078	10361.7	12388	17102.3	16407.9	9313.44	11113.3	12003.8
FTR1.35_202.0719	1.35	202.072	5943.78	3363.01	2310.3	5009.46	6245.58	18971.9	3305.87	4547.37	7738.59	7816.81	5775.03	6384.96	2264.67	5756.78	8985.26	4199.75	8390.34	5130.82	9067.57	5438.18	10838.9	6934.83	5274.55	7741.89	6237.98	10657.9	4652.78	1438.8	3164.79	5867.56
FTR1.34_204.1229	1.34	204.123	1.11404e+06	1.23898e+06	1.69574e+06	1.10843e+06	1.15025e+06	1.5056e+06	873829	705122	1.33184e+06	1.95107e+06	1.11234e+06	1.04862e+06	1.07696e+06	1.1147e+06	1.07629e+06	762406	1.32644e+06	573153	1.17804e+06	1.11047e+06	1.32608e+06	1.76679e+06	1.13702e+06	909371	1.11371e+06	1.61326e+06	1.53801e+06	887996	1.05037e+06	1.11284e+06
FTR1.34_298.097	1.34	298.097	12997.7	18797.3	8708.73	11841.2	13668.3	11215.5	15492.8	12633.3	12732.6	13981.7	12419.2	6518.01	19369.8	12409.4	11969.8	13813.6	8519.43	10168.8	25014.5	12072.4	14489.8	13396.9	12094.3	15474.3	12417.6	9162.06	17729.7	18337.6	13772.3	12406.1
FTR1.35_295.1643	1.35	295.164	16787.2	28640.1	9913.11	16257.2	16722	9842.62	17858.4	60222.5	10558.6	20353.4	16486.4	11541	9048.98	16521.3	14355.1	15551.9	3693.24	26377.7	14120.9	16481.7	38753.7	11794.1	5626.68	8753.6	16503.4	6978.31	9776.59	10802	21161.6	16498.5
FTR1.37_116.0335	1.37	116.034	15936	21043.8	16852.6	15702.2	15749.8	23627.6	14234.3	16021.1	21602.1	12695.7	15913.9	18443.2	13699.1	15892.6	18761.6	14611.6	17727.2	11621.5	9434.54	15724.5	20951	14431.1	24258.3	16751.8	15905	21268	20433.5	11526.2	15542.4	15877.8
FTR1.37_130.0495	1.37	130.049	40104.4	47543.8	38792	35337.3	39333.6	56307.7	37889.1	37191	52541.2	37458.7	40095.8	52931.3	36917.6	40132.2	43053.1	43416.3	52779.8	30797.8	30850.4	40093.3	47310.3	37185	54173.5	54982.7	42123.1	62684.5	48873	30084.4	41511.2	40109.7
FTR1.37_134.0444	1.37	134.044	76124.6	99807.6	73712.1	70139.8	71812.1	113892	66241.7	74740.3	100049	60072.7	76893.7	88885.5	64896.6	78322.5	92597.1	70446.6	85965.8	56527.7	42238.9	74753.6	101626	72977.8	121982	85502.2	77091.7	107139	106514	57350.6	75874.6	74166.3
FTR1.37_158.0443	1.37	158.044	42346.2	55232.4	41884.1	38161	39893.9	63472.1	36638.8	42938.2	56133.2	33434.5	41255.8	47734.6	35796.2	43025.5	48260.5	39926.9	46835.3	30835.2	24554.6	41665.3	56087.9	39572.5	65180.3	45347.3	42048.5	59455.3	58387.6	31392.6	42648.3	40589.8
FTR1.37_176.0548	1.37	176.055	34242.6	43717	33913.5	32255.2	32833.3	51645.1	30309.1	34190.4	45520.7	27023.4	34064.5	38834.5	30251.2	34092	40006.7	32634.5	38154.8	26023.3	19699.5	34263.5	46247.3	34149.8	52985.7	37964.3	34187.9	49050.1	48886.8	25828.1	34041.8	33767.6
FTR1.37_198.0368	1.37	198.037	11741.7	21713.3	15154.6	16942.1	11641.6	23448.8	12829.5	12542.9	15702.9	16072.1	19561.8	24545.4	13697.8	16877.1	28804	12334.2	23249.1	20911.9	14665.9	17495.4	16294.4	21341.5	25978.3	26967.3	15601.9	15385.1	15962.5	14824.4	19437.1	17282.5
FTR1.37_262.1646	1.37	262.165	53620.2	72280.9	139682	35902.7	52454.3	37689.5	58078.4	44076.7	37414.7	58066.1	53899.1	33035.8	31895.6	53573.7	42172.5	66291.4	43084.3	45223.8	43314.9	53046.6	85424.8	54926.8	32744.3	48903	54389.4	144717	71154.4	45464.1	63392.7	53566.6
FTR1.38_250.0933	1.38	250.093	52682.1	57544.6	19523	44071.9	51950.6	79942.8	38035	23666.4	177656	21869.3	52683.6	32017.3	51372.4	52687.6	44998.5	35913.9	92994.8	28852.1	40698.6	52672.4	33181.8	48157.5	167113	70237.4	52772.2	91422.4	111356	28238.8	42340.9	52692.5
FTR1.39_217.1539	1.39	217.154	16181.5	30708.3	8022.09	11657.2	16382.6	6539.67	10461	104689	6108.55	17625.3	16272.5	6607.73	8032.66	16334.9	9968.02	9223.31	2846.79	36006.9	12992.3	15493.4	21840.6	7903.63	7422.41	5258.12	16799.8	4233.23	4348.33	7926.35	13050.6	16218.7
FTR1.39_249.1261	1.39	249.126	28294.3	57101.2	10739.8	28055.8	30261.5	13494.6	38462.8	116240	9389.32	31370.6	28190.5	9871.87	25337.4	28289.3	21888.9	25074.9	3080.51	38212.9	85762	28154	32511.8	26493.7	10487.8	6588.25	28288.2	6159.33	7310.03	40509.8	14378.6	28213
FTR1.4_153.065	1.4	153.065	16819.9	24866.4	17236.8	8425.45	16976.5	12163.1	7340.88	51252.4	15354.8	5089.61	16828.7	461.622	2006.65	16840.7	4242.14	5836.55	4559.54	5368	10398.9	16795.4	11569.1	25212.9	3402.92	48561.6	16802.2	5496.22	21113.2	61752.9	18009.5	16842.7
FTR1.4_160.1322	1.4	160.132	80760.8	27948.3	67985.1	41111.2	79549	43741.2	63655.1	48296.4	52109.9	108431	80811.6	29664.5	41166.8	80796.4	69660	46334.1	82626.7	160913	51450.2	80781.4	458615	45803.1	53096.9	111178	80803.8	135617	98416.3	89059.9	82099.5	80853
FTR1.4_215.1384	1.4	215.138	21032.7	35765.8	10702	13675.1	20821.2	21349.3	17539.7	84810.4	6584.81	28518.5	20545.3	15832.9	12618.3	20313.9	15579.1	22356.5	4782.65	70827.8	27496.1	19083.1	40858.9	10698.4	5277.51	13263.9	20789.8	3080.36	1811.81	11936.6	38450.1	21432.9
FTR1.4_273.0591	1.4	273.059	26161	15755.3	31560.2	26196.9	24739	30319.4	29794.1	5511.43	57542.8	27100.6	26722.7	67446.2	35280.6	26202.2	22167.7	28072.1	49469	17128.5	16461	24927.7	13911.6	32950.8	24284.4	31547.3	26266.3	25424	19456.6	21947.4	20101.4	26663.7
FTR1.4_289.0332	1.4	289.033	14038.1	9554.29	16892.5	14068.1	12300.4	15345.4	15381.7	3528.29	27970.4	14630.1	14004.6	30375.5	19120.9	14063.5	12709	14073.1	25520.8	10960.5	11058.1	14034	8384.65	16630.9	14727.5	16029.8	14020.8	13198.5	9721.27	11029.7	10570.5	14031.5
FTR1.41_174.0213	1.41	174.021	9376.19	13576.6	4766.88	7257.59	9747.64	4866.72	4836.26	26739	8759.32	7559.69	9414.57	3001.99	3793.59	9879.61	5891.75	3012.48	2557.24	24050.4	7212.31	9571.57	13521.6	3058.16	12501.8	16730.8	9736.55	9324.95	5265.65	1481.95	5741.11	9043.94
FTR1.41_191.0476	1.41	191.048	115810	161910	60886.3	82874.9	115764	60108.2	55407.3	333516	97706.1	92798.2	116212	35786.3	44043.9	116018	68597.8	36226.9	31549.1	330995	84801	114810	168233	35209.9	154976	218427	116295	123379	62640.5	15239.5	66666.4	116011
FTR1.41_520.3131	1.41	520.313	18870.9	3069.99	5417.4	19192.2	17933.6	7345.56	57127.3	1473.48	2407.2	17308.7	18919.3	10338.4	29545.5	19052.4	21354	33549.9	2731.17	6076.57	60782.7	18976.9	4539.29	25516.3	5685.19	4299.33	18993	5293.6	2715.3	138411	4907.52	18991.5
FTR1.43_229.155	1.43	229.155	104305	211902	60209.4	43551.4	103169	103855	45320.6	277470	48227.6	187137	104267	59072.6	58380.1	103984	73004	106979	130324	77711.8	81831.2	103701	136529	156823	50761.5	80809.4	104138	72374.7	93907.3	175185	288879	104339
FTR1.45_248.1493	1.45	248.149	119633	101686	207092	142421	118867	95092.4	101125	88124.7	120812	188393	119048	84073.8	127782	119439	76784.2	88697.1	62426.4	64185.8	150270	119324	178633	150746	74724.6	25834.4	119105	262167	343558	211377	132349	119933
FTR1.45_262.1282	1.45	262.128	89625.9	51738.8	100708	104606	85916.3	83121.1	103739	105202	97140.6	68204.7	89874.7	109327	88806.8	88788.1	98875.1	126885	101609	71802.5	89462.5	89866.7	93467.9	121382	105883	36016.6	88629	109642	125645	223007	119635	90216.6
FTR1.46_203.1384	1.46	203.138	29488.6	51536.1	15917.2	21924	29908.1	18757.8	22775.3	147440	15223	28069.2	29517.7	23863.9	20537.8	29472	22287.8	20918.8	8905.81	56358.4	39173.5	29493.3	67489.3	21797.2	17929.5	6630.13	29500.4	17129.5	15068.4	17951.3	31765.3	30506
FTR1.46_286.1442	1.46	286.144	12682.1	39160	20825.1	14689	12681.5	11424.1	95.9333	10485.5	29319	183.409	13285.4	193.88	4626.95	12674.4	314.635	5245.12	10783.8	322.18	26793.7	12383.5	9772.56	62124.7	10654.8	8631.9	13156.5	31104.9	10532.9	8494.7	5351.34	12480.8
FTR1.46_402.0935	1.46	402.094	8777.45	8359.71	11775.4	13923.2	9587.27	6264.02	16491.6	4162.05	10668.6	7295.74	8804.39	12611.3	14239.6	8748.66	11499.9	17018.8	6059.06	4804.96	9385.23	8752.65	7516.91	8942.76	8698.35	3298.14	8754.4	10318.7	15975	14699.8	10954.8	8780.18
FTR1.47_146.1166	1.47	146.117	78794.3	90102.3	106479	68283.1	79481.6	137894	98326.7	56321.8	84463.5	133368	78837	106806	59107.7	78901.1	75326.3	102701	134107	106105	52515.4	78602.6	85847	68866.2	96931.5	35397.2	78807	125078	114419	59202.2	82366	78837.2
FTR1.47_151.1434	1.47	151.143	10718	7383.48	104.83	120.188	10451.4	329.597	175.076	3054.58	377.212	986.593	10787.6	395.219	383.065	10704.4	730.476	619.232	630.487	451.925	673.316	10674.9	7573.96	773.599	854.671	569024	10684.1	490.079	1370.92	81.3831	3942.42	10871.1
FTR1.47_241.1542	1.47	241.154	104432	144790	79408.1	81961.1	102391	170245	97182.3	136968	136072	166797	106198	130571	95592.8	103538	137467	114375	201105	130748	95509	104724	107117	106240	118374	66134.1	104893	104600	128739	91103.9	109435	104693
FTR1.48_500.1791	1.48	500.179	31336.9	4443.77	7803.56	44547.3	30902.7	9859.82	39753.2	2132.99	10823.7	14274.7	31310.5	8785.37	76261.1	31428.2	27682.5	61872	4079.43	6719.58	92475.3	31283.2	7464.57	79228.5	29897	5730.81	30498	10373.1	5849.39	163467	9470.15	32293.1
FTR1.49_343.0538	1.49	343.054	32152.7	31960	30306.6	38972.9	32862.6	46922.3	17311.8	30403.4	43111.8	29670.1	32364.6	43963.8	34862.1	32038.7	47376.2	19771.4	41556.2	24846.1	21181.1	32154.2	46587.1	29354	63784.9	27332.3	32049	42511	42027	25591.2	38926.1	32201.2
FTR1.51_305.0976	1.51	305.098	22159.7	21293.9	15950.1	23035.7	22482.4	34843.9	10687.3	29908.6	22531.7	17749.5	22178.8	30697.7	21641	21916.3	24089.9	12530.5	23026.4	17536.1	14847.9	22450.3	49352.7	18944.5	38529.6	23316.4	22144.8	44426.3	34475.7	29683.9	27250.4	22081.2
FTR1.5_327.0794	1.5	327.079	175055	170458	142731	199180	171852	272226	91486.7	163019	225514	154621	188975	272078	187612	189492	251801	112707	223394	142455	125871	190045	299558	177035	359065	174712	187489	291044	282014	168687	227994	192090
FTR1.5_401.25	1.5	401.25	10025.8	14185	13055.5	12001.5	9530.62	7975.48	14187.5	16093.7	5019.78	10713.1	10025.3	11538.9	13366.7	9926.83	14444.8	12373.6	12153.1	15010.3	10220.8	9931.34	15771.5	14693.5	12213.9	5347.06	9955.87	9618.25	6070.88	5977.75	16136.8	9994.08
FTR1.5_631.173	1.5	631.173	90213.5	82384.9	51823.9	85711.4	88655.8	158822	19915	88642.4	88346.4	59486.8	88144.1	146649	64825	85810.3	102288	26582.6	100493	41995.2	31399.5	84423.7	183681	63209.3	194163	89591.1	84654.1	179671	157062	95339.1	112769	87514.6
FTR1.51_148.0596	1.51	148.06	35390.9	34399.3	25843	36315.6	35537.2	54124.3	16998.7	43091.5	37128.9	27246.4	35827.5	49193.1	33649.3	35487.4	39292.2	18670.1	37906.8	25060.4	23215.8	35049.2	72234.5	31293.9	64350.4	37700	36008.3	68222.3	55653	47139.8	46783.3	35525.9
FTR1.54_188.1272	1.54	188.127	12908.4	11018.7	24692.8	21231.8	12465.1	11093.9	12380.4	34332.3	27107.5	17825.4	12700.6	3274.08	7520.66	13161.2	19869.8	13979.2	9281.35	7075.7	13149.3	11890.4	21487.8	12933.5	20426.6	4891.62	12845.7	13927.6	24183.5	7297.1	11734.3	12874.3
FTR1.55_219.0974	1.55	219.097	6313.46	13894.6	4882.56	7956.72	6692.71	8803.07	9576.37	14606	6975.72	5764.92	6979.87	4797.66	5342.8	6690.64	4501.92	9043.67	4358.62	7806.86	10714.6	6277.45	6903.13	5911.9	3713.35	9762.46	6102.97	6833.73	7633.47	4011.18	7722.02	6501.48
FTR1.55_241.0794	1.55	241.079	70520.8	118827	68688.8	114464	70410.7	93522	128257	72205.2	108880	64481	70652.2	57293.6	100162	70535.1	75781.9	116227	50774.9	91399.8	137400	70484.2	49212.4	74420.8	47713.4	61001.5	70340.6	55424.3	75688.8	33355.8	81784.2	70588.6
FTR1.59_104.1067	1.59	104.107	1.7552e+06	1.28022e+06	2.4885e+06	1.97981e+06	1.77829e+06	2.05036e+06	1.99121e+06	741097	2.1708e+06	1.55599e+06	1.77528e+06	2.40793e+06	2.21797e+06	1.75466e+06	2.01896e+06	1.87985e+06	3.46621e+06	1.28027e+06	1.75529e+06	1.75206e+06	1.05527e+06	2.11186e+06	3.19033e+06	1.81967e+06	1.75794e+06	1.81937e+06	1.31036e+06	1.69162e+06	1.3254e+06	1.76288e+06
FTR1.61_146.0922	1.61	146.092	6402.34	5149.41	3810.94	7334.89	6461.01	10088	12916	8391.38	5521.37	11518.5	6776.11	3990.97	7037.93	5972	8723.54	8495.37	1738.49	12207.6	7407	6361.37	12741.5	4172.64	5700.67	4893.86	6317.53	4279.02	12578.9	4356.64	13818.3	6566.74
FTR1.62_257.113	1.62	257.113	21889.5	20276.8	37711.1	34276.1	21946.5	31850.4	11414.7	7025.83	26996.4	50687.9	21857.1	61761.8	28029	21905.7	45461.6	23649.9	18009.2	24144	25495.9	21860.7	24790.4	16378.8	14694.2	19516.7	21875.2	10556.2	5107.43	7653.76	25523.7	21879.5
FTR1.64_322.0777	1.64	322.078	15847	16508.1	11630.9	15935.1	14576.5	10785.5	13778	17158	17895.6	10300	15859.1	24526.3	23938.9	15871.7	23593.6	16975.1	10349.2	11298.7	30478.8	15870.3	26528.3	19426	17751.8	18723.5	15915.7	12723.9	25576.5	20688.9	25357.3	15864.4
FTR1.64_344.0593	1.64	344.059	43061.9	49277.2	36147	56168	43116.6	29473.7	40375.3	39594.5	60000.1	28639.9	43252.1	64023.8	68974.4	43022.1	68151	40047.3	20346.6	26631.9	73277.4	42791.6	61400.1	46656.5	45778.4	41948.5	43077.1	31007.9	53308.7	43139.8	59934.1	43166.4
FTR1.64_665.1301	1.64	665.13	6152.27	6532.53	3754.77	7450.99	6354.55	3100.87	5125.31	5227.48	8443.62	2855.01	6041.49	13103.7	11860.7	6585.3	9913.38	6242.95	2657.98	2227.75	13209.3	6594.47	9297.76	7039.25	5594.05	5917.8	6595.08	3840.84	11310.1	7054.86	9222.69	6597.14
FTR1.66_137.0451	1.66	137.045	396572	326167	463290	594207	398011	464727	486051	238891	598024	467237	403762	654266	621328	396329	604351	463883	472077	393580	463863	390479	380041	404282	557595	385772	397758	308031	302365	406394	365633	411639
FTR1.66_229.1535	1.66	229.154	21126.3	51660.5	12067.9	8701.33	21179	22143.9	8964.12	39511.6	11372.9	41061.3	21045.4	9607.65	11872	21234	14369.3	18449.7	19771.7	8332.31	16488	21052.5	33228.6	29795.1	12188.9	46308.5	21089.6	17301.7	26930.3	28577.3	69389.2	21136.2
FTR1.67_114.0661	1.67	114.066	835317	832638	666042	834357	824450	950273	907948	842688	960548	1.04198e+06	834477	760886	830773	834301	912819	865893	859731	1.01572e+06	1.01562e+06	834256	1.02685e+06	890973	990355	1.16404e+06	834465	846125	779656	809307	999198	834371
FTR1.67_132.1013	1.67	132.101	53316.2	58907.9	74780.4	65587.2	51915.2	45580.9	56665.3	80868.4	31874	48546.2	53253.9	45122.6	72032.5	51301.8	77177.2	61899	38213.5	83474.5	79041	55871	80330.2	49166.2	31344.8	49473.8	52994.2	22748.6	12968.7	142737	59552.9	53911
FTR1.67_162.1124	1.67	162.112	1.34454e+06	1.56286e+06	2.24203e+06	1.45879e+06	1.37089e+06	1.25933e+06	1.41707e+06	1.56234e+06	1.21464e+06	1.87801e+06	1.43648e+06	1.16737e+06	1.06186e+06	1.41684e+06	1.39984e+06	1.50178e+06	1.08571e+06	1.09758e+06	1.21117e+06	1.42518e+06	2.10255e+06	1.94599e+06	1.03619e+06	745421	1.42457e+06	2.38275e+06	1.99899e+06	1.39467e+06	1.84047e+06	1.43603e+06
FTR1.67_188.0698	1.67	188.07	46790.2	54853.1	67717.3	66930.1	47457.2	55768.4	47547.3	65404.4	47380.8	71506.5	47201.1	53928.4	62766	46753.9	59982.2	56010.2	54529.4	61045.6	84993.3	46400.3	60208	41433.8	30220	49641.3	47031.5	32287.1	17520.2	39839	53248.6	46833.1
FTR1.67_205.0975	1.67	205.097	25638.7	25180	36384.6	38003.1	25697.4	29073.5	25973.7	29837	26982.3	37310.6	25764	30823.3	36932.3	25524.7	33589.3	30808.8	30019.5	32356.5	45580.8	25517.3	31452	22339.6	18010.3	26546.2	25496.3	16854.3	10197	21135.7	26336	25653
FTR1.67_227.126	1.67	227.126	13005.9	13437	9451.98	11062.7	13154.4	14928.8	14048.8	13425.8	13910.5	16849.5	12959.8	11103.9	10136.8	13030	12482.3	13589.3	13086.6	16089.4	15457	12913.5	16001.8	14051.1	15580.9	20611.3	12885.1	14196.7	12905.1	13610	15410.7	13260.3
FTR1.69_141.0654	1.69	141.065	17955.4	33254	1251.56	3122.32	15326.9	2834.12	1849.91	77885.7	1847.14	4202.98	17833.4	8341.77	2831.26	17903.2	5435.22	4541.46	4238.86	9748.79	2928.59	18363.7	19469.8	6081.41	9807.84	116353	17633.1	10832.3	18851.8	11973.7	47687.9	17955.7
FTR1.69_310.1763	1.69	310.176	89767.3	66520.1	67316.4	170739	83121.9	68769.3	212703	110650	33246	41325.8	90000.6	61846.4	124742	89603.6	115068	150963	25962.6	57293	159696	89528.5	95051.9	103171	63161.5	51506.8	90141.9	33385.9	20699.3	307224	106034	89677.2
FTR1.71_384.1152	1.71	384.115	7008.91	8520.98	6765.87	9854.92	7395.18	8754.71	4953.19	7364.73	5250.66	5384.65	7110.98	8033.5	8428.59	6992.18	7557.81	4944.46	4195.48	4636.92	12936.5	6982.64	12689.4	10878.6	9135.43	6830.19	7010.35	8378.96	8198.15	12485.7	10270.7	7034.58
FTR1.72_120.0802	1.72	120.08	123247	132416	157491	141446	122180	129546	123747	167965	97993.1	245579	123744	117430	137821	122844	145641	171916	119324	156558	188765	122688	162250	136785	85889.8	124124	123089	85716.6	42512	124475	134198	123709
FTR1.72_166.0857	1.72	166.086	204379	219323	262549	239138	203524	215977	209592	273213	170759	410537	207490	205819	238963	204184	244438	284876	202782	261275	318852	204097	270909	219823	138927	201643	204765	137654	70154.3	205541	221852	205210
FTR1.73_132.1018	1.73	132.102	86943.4	86390.8	118967	111875	90463.4	90577.2	98415.5	101376	77010.1	97720.3	90915.7	121994	120328	88100.7	120704	111911	88270.7	106492	132782	82606.2	120659	100394	64090.5	81907	89055.7	52897.5	34251.2	119430	104489	91159
FTR1.77_176.0909	1.77	176.091	11103.7	7592.19	13284.3	17244.7	11550.3	10252.6	14214.7	8691.3	15733.1	6718.65	10407.1	11152.2	12358.1	10575.2	7885.74	18219.9	10659.2	7433.49	18621.2	10230	22410.4	10045.2	9190.73	2776.97	10448.2	15910.2	16407.2	14826.9	10713	11438.5
FTR1.8_136.0613	1.8	136.061	17283.3	24664.4	11460.7	19559.4	18085.6	17408.6	22984.3	6863.19	8593.29	4724.97	17512.8	4112.19	16276.5	17181	22947.1	14968	33573.5	8621.21	12361.3	17220.1	25454.2	18571.8	43122.4	19128.7	16881.4	27453.3	38026	17733.3	18916.2	17371.3
FTR1.8_137.0702	1.8	137.07	65431.4	116638	54821.6	50933.2	65290.7	77935.9	47644.2	81337.6	48664.7	152735	66755	79378.8	60547.3	65057.3	83173.7	54890.1	93761	96255.5	82544.6	64754	59964	58199.9	65622	66994.1	65366.4	49285.1	68644.4	65149.2	50771.6	65534.7
FTR1.8_268.1046	1.8	268.105	32096.8	35718.1	12044.8	43850.5	32718.2	37155.3	32430.6	16791	56698.8	25498.8	32147	11532.8	43174.8	31998.6	45300.1	8612.24	80791.5	19033.7	52871.2	32010.3	13488.8	34454.2	143852	31220.1	32071.2	40625.8	45452.3	14165.5	14713.6	32078.3
FTR1.83_212.092	1.83	212.092	15871.7	10190.2	207.263	3234.56	16471.9	126637	1261.28	29845.6	23296.8	1211.86	15370.7	24233.4	82588.1	16139.7	3943.73	36411	3524.98	1018.74	8271.36	15919.3	6309	5112.03	13325.2	17734	14891.4	4238.11	418.612	21152.5	672.094	15727.9
FTR1.83_203.1385	1.83	203.138	50934	40984.9	64055.5	80391.2	50303.3	50860	58426.5	39773.6	48777.6	50193.9	51029.2	54417.4	34508.3	51070.8	30728.4	62889.6	46339.6	47626.2	35298.4	50292.5	67093.7	42168.9	48813.3	37800.6	51493.9	103872	83404	76765.4	69188.2	50886.6
FTR1.85_104.0704	1.85	104.07	68076.3	68002.7	71623.5	80714.4	70405.5	93610.8	76389.7	49992.5	87982.3	86534.7	70787.3	85493.3	89336.5	69662.2	100434	71577.8	94478.5	66045.4	87131	68289	64168	83599.3	103061	75691.6	69143	74953.7	73435	38678.7	62258.9	70039.3
FTR1.86_172.1437	1.86	172.144	19490.8	3746.25	45667.7	24728	18825.5	5545.5	14498.5	17453.3	30478.7	4497.11	19482.3	12053.4	11571.5	19531.5	28157.8	13092.6	11636.5	26719.3	14422.8	19441.3	18158.7	6493.84	74328.9	76360.6	19498.7	52055.5	7853.87	24177.7	16705.5	19490.8
FTR1.91_137.0449	1.91	137.045	292589	341341	231182	300963	291559	248068	373364	494685	315303	312085	302241	204969	273464	297450	326810	316994	226242	363223	267886	298959	458251	269944	331475	282272	297108	327308	384205	334272	397752	301488
FTR1.91_269.0885	1.91	269.089	60565.8	73966.3	46928	62135.4	62989.1	54510.2	78083	104549	64397.4	64840.7	61273.9	40941.7	55024.4	59209.3	63742.8	63945.7	44286.6	73546.8	53587.3	60483.6	91266.7	54178.3	66250.4	56227.3	60901.9	70341.8	81204.4	63507.2	78435.6	60454.8
FTR1.91_372.1514	1.91	372.151	13487.3	15044.2	10567.6	13535.2	13362.9	12923.1	16245.6	15891.1	15581.9	14706.2	13555.8	10675.7	13342.7	13431.4	15903.6	14641.2	12129.6	14832.4	12419.9	13500.4	17591.5	12625.5	16248.3	13157.3	13603.9	15618.6	17915	11929.9	16622.6	13469.2
FTR1.91_382.1481	1.91	382.148	9065.99	9721.33	5794.04	6432.02	8780.07	8011.83	11432.9	13484.5	7327.07	10217.1	8322.93	4954.99	5011.44	8219.24	5999.37	9996.87	5623.78	9275.71	7213.34	8208.46	13704.7	8699.72	6967.3	10676.1	8196.14	11594.1	10581.7	14682	11676.6	8599.8
FTR1.91_537.1686	1.91	537.169	15863.8	21638.4	9273.15	15183.4	16480.7	9624.88	24503.8	40372.4	14281.8	14783.8	16746.2	5370.62	10105.2	15267	13355.8	17045.3	6434.4	21863.4	9701.41	15688.9	31505.7	10825.3	13370.2	11993.7	15218.7	19146.7	26753.5	21276.9	24759.2	16009.5
FTR1.92_559.15	1.92	559.15	130997	133393	129003	147413	131222	117248	151916	133561	148041	135828	140665	103806	141628	139561	176744	130719	129776	158775	143387	140136	167356	138493	176001	133247	139948	125940	117284	121575	168514	140994
FTR1.94_270.1454	1.94	270.145	13551.2	15444.3	17623.7	21556.8	14004.2	14893.5	16063.8	25602.3	8068.49	14038.5	13662.9	12219.5	14723.8	13448	18227.4	19085.7	10261.1	17906.3	22641	13600.3	27657.2	13631.1	10291.4	12223.6	13538.2	6932.65	1763.02	18345.9	16285.4	13571.6
FTR1.97_150.0582	1.97	150.058	39988	38431.9	62761.9	52140	40716.9	47233.5	48377.9	54645.3	25686.5	42708.9	41472	52418	50896.8	37638.8	51660	58282.7	36330.8	49118.8	67804.6	39889.2	56543.9	43685.4	24417	31658	37246.7	16770.7	8121.11	69487	44176.5	40149.5
FTR1.97_245.1122	1.97	245.112	6762.87	10639.6	5844.34	5326.33	7251.05	9375.79	5593.82	24156.5	2438.82	9456.16	7003.68	6058.01	5244.22	6650.1	6428.92	8389.92	3247.29	19250.1	10916.5	6746.07	16447.4	5494.68	3329.73	7247.05	6831.32	1573.46	929.568	8043.31	12041.9	6767.1
FTR1_327.1354	1	327.135	9434.72	7139.5	3190.46	8745.47	9432.94	8122.09	7030.45	8298.1	11733.6	13637	9195.65	14686	8513	9604.69	12220.9	8943.45	5165.76	10614.1	6352.82	8433.66	4882.45	13768.9	7998.99	5795.77	8990.69	6462.11	13479.6	6417.76	7166.36	9120.12
FTR1_343.11	1	343.11	3134.88	1677.72	1063.31	2741.36	3211.02	3344.12	2252.72	1724.29	4204.03	3826.94	2976.7	4351.46	3421.56	2658.22	3548.59	2792.97	2199.53	2781.65	2850.84	2866.11	1151.62	4042.76	2580.14	1948.64	3255.55	2417.27	4520.19	2916.4	1620	3036.79
FTR2.02_154.0573	2.02	154.057	15306.9	14540.6	19668.6	21815.7	15659.5	16505.7	17600.7	12210	22523.3	15461.5	17165	15439.5	22108.1	15322.6	23543.1	13597.5	21686.6	15698.4	18618.2	15137.1	15390.8	15727.1	25339	16222.6	15145.4	13564.3	12854.4	11132	17861.8	15969.9
FTR2.03_132.0761	2.03	132.076	3.64971e+06	3.45868e+06	4.04276e+06	4.39146e+06	3.71337e+06	4.06023e+06	4.49961e+06	3.42861e+06	4.64813e+06	4.16821e+06	3.79754e+06	3.90843e+06	4.78013e+06	3.69667e+06	4.47981e+06	3.99436e+06	4.72164e+06	4.16219e+06	4.44771e+06	3.69025e+06	4.02707e+06	3.91786e+06	4.90645e+06	4.03706e+06	3.71641e+06	3.75769e+06	3.54166e+06	3.47397e+06	3.70772e+06	3.7827e+06
FTR2.04_132.1441	2.04	132.144	37747.6	33398.7	37778.6	37894.5	38337.4	42095.8	50340.3	31297.6	45245.1	41296.5	37887.7	41722.8	45882.8	37642.9	37486.4	43445	44094.7	40674.5	41719.4	37857.1	42107.2	39699.1	43309.7	39735.5	37757.3	45667.3	44337	40262.5	33774.3	37797.6
FTR2.04_263.1462	2.04	263.146	73979.5	67864.7	76214.8	85629.9	77449.6	82154.8	102087	65189.7	98551	84888.1	78849.3	82457	97141.7	76867	81858.7	84697.1	91314.9	83220.2	87870.4	75577.7	83660.4	81918.6	99940.1	82979	75668.9	86350.8	85392.2	75907.2	72413.7	79386.4
FTR2.04_394.2165	2.04	394.216	10723.3	10237.5	11017.7	12024.8	11605.4	11414.8	16062.4	8866.57	14755.3	11835.6	11268.6	12332.4	14254.3	10705.2	11264.7	11949.5	12995.6	12242.1	12247.5	11267.5	11966.2	11506.7	13185	11428.1	11067.8	12418.3	12202.9	10476.2	9173.76	10670.4
FTR2.04_525.2853	2.04	525.285	54279.9	47649.3	52434.6	61177.3	55083	56396.5	79611.4	44270.7	70360.3	59558.4	53832.9	58493	71494.4	54123.6	55131.1	59741.6	62281	59487.3	61808.1	54161.9	59404.8	56408.7	69928.4	57340	53064.5	62944.5	65140.6	52607.4	49246.3	54187.6
FTR2.04_787.4284	2.04	787.428	10555.6	9632.75	9694.4	10726.3	10556.3	10195.7	13867.2	8606.74	13212	11726.8	10636.7	11582.3	13107.5	10586.9	10978	11955.9	11762.5	11355	12277.4	10600.1	12039.1	11175	13282.7	11465.2	10635.4	11638.4	12281.5	9794.55	9037.35	10617.5
FTR2.07_144.1015	2.07	144.101	73052.6	264144	7243.48	72588.2	76588.3	4493.8	3399.79	261290	27921	11176	73342	98790.4	6671.9	72784	87823.8	5587.05	7051.3	7351.52	7065.96	72975.5	110579	20202.2	107912	301917	72925.4	24739.4	24520.4	6921.63	500040	72938
FTR2.09_182.0806	2.09	182.081	6080.11	6971.94	9460.09	8368.98	6470.49	6893.68	6732.01	7550.36	5058.05	7290.04	6370.91	7160.02	8258.92	6011.59	7666.52	8441.21	6868.19	7791.52	10762.5	6146.77	6714.51	7098.79	4779.41	5930.15	6175.98	3455.24	2709.47	7335.94	6353.74	6150.97
FTR2.1_118.0856	2.1	118.086	152318	53167	184887	129191	146533	182297	96008.5	82827.9	96524.4	29571.2	146357	266226	64633	139704	251213	52993.2	43325.4	94936	74572.3	137746	371522	110971	277576	30521.1	140039	127908	285672	227051	234166	139731
FTR2.1_207.9881	2.1	207.988	4398.07	4584.95	4557.43	4399.71	4493.73	5271.18	5923.86	4050.53	5056.25	5469.19	4374.17	5034.59	6266.97	4424.69	4781.27	4578.33	5306.64	4646.8	5605.14	4397.14	4781.76	4736.76	5675.85	5587.61	4405.98	6561.94	6436.95	4582.02	4166.22	4399.43
FTR2.1_249.1556	2.1	249.156	16907.8	8640.89	21923.6	16887	20506.5	23994.7	14514.2	11746.7	13646.2	6047.85	16932.9	34074.3	9274.5	16920.1	22900.6	8848.16	7053.77	12801.1	10307.8	16908.6	41327.7	14927.7	26134.2	5381.58	16915.6	19399.3	43604	30833.4	21391.1	16916.8
FTR2.12_156.0415	2.12	156.042	103016	73608.1	119555	99554.8	112981	118476	79084.1	83131.3	79690.3	47552.5	102131	143193	64630.2	102252	211534	43710	42658.3	65870.9	56849	101892	211501	82772.5	265163	23164.3	101940	70187.2	121225	107104	207623	102508
FTR2.21_210.1333	2.21	210.133	9684.26	29509.6	18606.1	2618.86	10181.4	872.605	3456.51	4380.36	23375.8	2746.36	9775.18	1351.07	2778.71	9842.29	2618.13	44117.2	2666.28	6175.43	4970.17	9671.43	38560.5	15928.5	985.457	3253.92	9576.6	6880.08	388.99	979.343	3368.17	10175.4
FTR2.22_134.027	2.22	134.027	8461.2	1913.37	17831.3	15185.5	8349.87	2643.11	3661.71	3842.53	23135.3	3028.11	8465.82	3536.05	7311.46	8460.38	22780.4	2350.33	9334.26	27424.8	7962.1	8420.78	4729.49	2996.03	26100.7	26124.7	8512.36	9646.02	1542.12	1998.68	3795.41	8445.23
FTR2.25_282.1194	2.25	282.119	17777.6	17872.8	24769.3	16415.5	18109.7	18311.7	12915.6	12961.7	15898	23868.3	15361.1	12275.2	14821.7	16011.6	15856.6	17286.5	20708.7	19012.9	21450.6	15976.8	19275.7	19257.7	19745.3	25449.5	16872.8	20434.7	7220.32	14340.5	20655.2	16042.4
FTR2.26_152.0556	2.26	152.056	10780.9	7588.1	8851.62	12177.1	9151.15	6728.94	13689.2	10187.9	13702.7	9351.09	8794.56	7107.52	8728.15	10923.5	13428.6	8820.49	16310.3	9958.9	6662.1	10576.9	10705.9	9831.8	14807	12361.6	11344.6	11907.1	7465.84	5803.48	11143	9727.72
FTR2.28_123.055	2.28	123.055	7705.31	12747.9	10511.9	7515.2	8079.11	14518.4	4930.96	8938.66	8698.75	9728.48	7159.88	9267.61	6894.91	7893.62	8927.8	5485.75	16072.3	7477.55	7251.2	7612.96	5044.12	5006.3	11547.6	10582	7517.13	6742.25	5326.55	3545.68	7282.86	7612.33
FTR2.52_266.0744	2.52	266.074	14044.7	24450.8	2738.27	4580.09	14344.3	23842.6	4085.17	5395.14	3579.53	10855.9	14276.9	15634.3	24056	13864.9	4979.31	4505.46	41428.6	27105.5	50386.6	14078.3	10243.9	5938.09	43639.4	9721.37	14000.1	4135.97	9478.74	25862.8	6524.32	14075.6
FTR2.62_134.0182	2.62	134.018	19535.5	31258.4	24237.4	23788.3	20425	21166	16887.5	17771.1	23787.5	19088.2	19566.7	20621	22279.4	19513.6	30281	15730.6	18154	20701.5	26115	19535.8	19281.9	22127.6	25501.3	26660.2	19536.9	18732.6	13676.2	15268.7	18785.8	19516.9
FTR2.62_165.9898	2.62	165.99	8476.81	9559.62	8357.55	12474.1	9361.54	8699.05	16796.8	10099	2157.38	15472.8	8483.5	17503.2	14563.2	8454.18	4650.6	19556.6	8939.15	913.288	13608.3	8501.76	7967.3	11968.3	1355.34	982.019	8477.91	2847.46	3511.12	16359.2	10342.3	8464.64
FTR2.62_269.9935	2.62	269.993	14034	21501.1	16982.2	16841.5	15014.7	15705.3	11927.8	12539.7	19703.5	11839.9	13844	12828.6	16740.5	13218.8	23771.3	9316.54	11824.2	16584.8	16343.2	13444.9	15120.5	13894.6	19683.8	20762.1	13714.6	15040.8	10192.3	8712.93	14252.6	13831.6
FTR2.62_313.0353	2.62	313.035	10281.2	17898.8	14163.9	13436.2	10574.9	13095.1	6703.12	8848.9	15289.2	7738.6	11198.6	9665.74	10448.9	10631	20529	5160.36	8384.27	12687.4	13706.6	10259.3	10346.9	10379	16309.5	17563.8	10548.8	9401.73	6030.32	5589.43	10385.4	11391.7
FTR2.63_265.1126	2.63	265.113	28456.3	25808.9	27290.8	36474.3	29490.8	60299.9	21442.5	38024.8	13531.5	39638.4	27621.5	42293.6	28808.1	26722.3	43948.5	27710.6	18928	54338.5	35200.9	26911.6	37380.9	21133	31029.3	36567.3	28638.1	14191.9	11514.1	28081.8	34967.8	27814
FTR2.65_305.9615	2.65	305.962	4111.1	7677.6	4334.4	3753.79	4275.63	3391.37	5196.06	3393.91	5110.11	4844.23	3581.73	4102.62	4644.58	3350.82	5608.24	4498.4	3807.63	5102.25	4946.85	3707.27	4187.25	4549.2	4703.3	4684.8	3711.11	5976.29	4284.35	2870.24	3290.31	3709.93
FTR2.66_349.0027	2.66	349.003	3000.91	5814.16	3452.95	3200.12	3368.4	3585.38	2998.87	2785.23	3937.96	3355.75	3922.28	2847.56	3004.42	2939.87	4076.59	2519.46	3360.71	4758.19	4353.16	2628.33	2954.12	4158.77	4524.35	4539.39	2985.75	3655.79	3314.94	2618.52	2710.72	3393.11
FTR2.67_169.9852	2.67	169.985	30869.3	25119.7	31628.7	31479.9	31522.2	27765.8	39700.6	25043.7	35234.9	40885.1	31125.4	30432.4	41876.5	31424.7	32444.8	32393.1	40268.7	35991.4	39757.8	31114.6	28011.6	41822.4	38730.3	31228.4	31698	28231.8	38515.3	27223.6	29903.6	30956.6
FTR2.67_316.9825	2.67	316.983	11514.4	6356.03	13835.8	11511.9	13463	10727.2	16316.1	8609.56	15058.3	16196.5	11514.6	10326.4	14585.3	11516	10112.7	11658.9	15525.5	14138.2	14428.7	11509.4	9007.46	17032.8	14122.9	10115.1	11519	8979.99	12686.7	10390.8	10799.2	11506.5
FTR2.67_463.9789	2.67	463.979	11237.7	3004.98	13821	10079.3	12177.6	8852.59	16014.8	7740.23	13314	14928.7	10427.2	7931.84	13229.8	10181.9	6879.46	8802.86	11178.2	11530.6	13094.9	9739.23	6027.81	17191.1	10790.8	8243.59	10040.1	5977.77	11010	10233.5	8202.56	10320.4
FTR2.68_126.021	2.68	126.021	37647.1	20616.9	44621.2	36847	39853.7	36662.2	52334.8	32283.6	48956.3	51141.2	37200	30437.5	44898.1	37358.2	29315.6	35085.3	91077.4	54486.4	44178.2	37244.4	29882.8	55631.3	46287.7	32555	37162.5	27209.9	59799.9	40124.4	36386.2	37316
FTR2.72_212.1041	2.72	212.104	36037.4	1210.39	31786.9	5227.21	35918.8	1576.71	16132	6853.23	7169.2	2988.7	33501.8	18739.3	3032.04	33677.8	9111.33	6871.12	385368	1718.47	1133.22	33498.1	165987	26343.9	1079.47	3244.59	33586.4	232092	9606.31	19195.8	14392.5	35409.3
FTR2.75_205.068	2.75	205.068	43444.9	91722	34906.8	44110.1	43990.1	59221.8	23480.3	59078.2	37085.4	72012.9	43983.3	32036	25770.8	43697.9	23817.7	31921.1	45447.4	33408.6	55966.9	43606.9	32042.4	49441.3	50657.4	42732.5	43944	22550.9	27541.7	39121.6	49047.8	43752.3
FTR2.93_252.0783	2.93	252.078	29098.2	38919	14358.7	17067.7	29236.7	24051.1	80283.4	23547.5	13277.4	52232	27876.3	16158.3	14778.5	29476.7	24286.9	47489.5	18956.3	24046.8	20001.1	28772.1	14979.4	68399.5	7201.86	27491	28910	29400.5	25701	14721.6	28793.7	28487.7
FTR2.93_274.0916	2.93	274.092	15942.1	19193.3	17569.4	17088.1	15793.3	19609.1	18129.9	22508.4	15337.4	25171.3	16145.3	15983.5	13597.9	15435.5	20003	20272.3	20680	20153.6	11373	16845.7	23911.3	22019.7	19067.5	20100.4	17528.6	20048.7	16695.2	13016.4	18396.3	19368.8
FTR2.95_268.0512	2.95	268.051	21122	26585.2	13156.2	13528.7	20879.3	21134.9	47457.7	13359	11859.3	26514.5	20098.2	14913.5	9928.6	21919.7	18420	29631.7	16966.9	14484.1	13084.7	20933.7	11734.3	42814.8	7070.32	22647.3	21115.9	22129.4	22501.7	13497.2	22791.7	21031.6
FTR2.95_332.094	2.95	332.094	27158.9	32951	30088	27351.9	27306.4	33902.7	20029.3	52120.5	28868.8	48544.9	27210.5	29314.4	25302.8	27223.7	34738.1	25287.1	35527.3	39896.1	23624.7	27218.9	46543.3	21453.4	31956.8	28863.5	27258.8	21575.8	20000.2	17607.2	27358.2	27228.7
FTR2.97_230.0953	2.97	230.095	70414.1	71520.1	46821.8	50732.3	73127.5	78309.4	248357	40884	43190.6	85467.9	70250	46714.3	38178.4	70561.6	71493.4	126734	65134.2	44221.1	50281.8	70394.3	40117	205894	25267.1	95478	70149	108069	81803.5	43994.9	90745.8	70442.9
FTR3.02_130.0492	3.02	130.049	677859	699527	743339	680140	659775	763035	803691	649473	817914	644275	674698	866226	709229	680084	787272	820192	949039	824301	540407	678688	697851	695351	681623	805748	678725	795419	589607	519829	560806	678988
FTR3.02_148.0599	3.02	148.06	829669	851883	926302	856108	835835	943174	1.02409e+06	815346	998163	1.34842e+06	805927	1.01382e+06	874395	830667	988035	1.0382e+06	1.21474e+06	1.04209e+06	670129	837870	865431	862774	814465	975672	832425	998583	719633	631264	682423	838257
FTR3.03_102.0543	3.03	102.054	125957	129535	132685	124694	131836	141059	156538	124744	154089	203072	124508	143568	129902	125350	146834	159408	182130	152721	104317	126516	130019	131623	122585	145952	124785	149055	108156	96663.1	103685	125272
FTR3.04_290.1345	3.04	290.135	33176.2	94186.6	41779.9	14983.2	34363.5	11297.8	42651	13848.9	27667.1	42720	32284.5	5843.76	25571.8	32558.8	14553.5	13047.3	10238.7	25428.3	24829.5	32642.9	45969.3	41911.2	14708.9	32659	33146.7	134748	83619	2441.19	32750.4	32768.4
FTR3.04_312.1154	3.04	312.115	11560.3	28854.8	15902.6	5644.22	12207.9	4668.61	13698	4444.85	10203.5	15610.7	11569.9	2470.74	9458.96	11578.2	5959.89	4517.62	4656.26	9628.42	9614.43	11572.5	16083.8	14823.7	6013.21	13389.3	11573.2	33902.7	20541.9	1467.22	12827.7	12944.7
FTR3.06_147.0758	3.06	147.076	16927	23312.4	20808.4	19073.2	17053.3	30214.6	13869.2	12836.9	15813.6	10542	15867.9	23030.3	16753	16955.7	27885.8	17256.7	15238.2	13837	11114.2	16236.5	11378.4	11511.1	41770.6	26365.1	17115.2	8745.77	22660.6	15514.5	30445.6	17479.4
FTR3.06_215.1021	3.06	215.102	12920.5	20380.9	16856	13401.7	13427.8	20525.9	11269.2	8850.11	12129.5	9726.33	12461.7	15998.3	12270.1	13132.4	19362.9	12379.6	10700.1	9792.61	8762.91	12798.7	10130.9	10097	28634.9	17415.7	12960	13158.9	19486.5	10312.6	22414.4	13295.9
FTR3.06_232.1288	3.06	232.129	70986.6	97865	93317.2	79903.3	73447.7	135415	60582.9	51289.7	69109	47534.3	70397.2	102792	72055	73722.5	125930	78949.6	68754	57246.8	49988.6	71942.9	47049.2	48960.6	193423	104356	75135.2	36139.5	106865	65979.9	136621	75585.2
FTR3.07_346.0472	3.07	346.047	25494.6	34189.7	31767.8	36595.3	27536.6	29446.9	25378.2	26233.7	35146.2	23005.7	25493.1	28139.8	32231.1	25642.9	35392.2	19210.4	31099.9	24929.7	29947.5	25250.9	25756.6	26990.8	43036.6	20255.9	25654.3	14428	18252.5	24189.8	31739.4	25495.1
FTR3.1_179.0478	3.1	179.048	40147.3	62172.7	30809.3	46836	43632.1	27883.7	56995.2	41971.7	58827	29146.1	38897.9	27526	60050	43199.6	62231.6	46560.8	28305.8	33648.2	43303.6	39442.6	35242.5	35733.9	50469.9	16154.4	41077.7	46297.7	64950.2	46353	47495.9	39507.2
FTR3.1_308.0916	3.1	308.092	547264	746487	376508	548464	515498	339369	709742	530879	711595	411373	545335	390087	802195	548415	819113	599432	392096	463968	605281	546355	465004	487340	683641	210971	547027	598340	888394	582311	521789	546997
FTR3.15_308.0909	3.15	308.091	355842	667415	204627	360573	368735	227412	483400	373930	510571	228518	352447	296144	481628	337614	366188	438608	204081	217262	315374	359182	291569	325391	403076	127886	359251	450224	938160	506168	332601	342783
FTR3.16_179.0477	3.16	179.048	28402.6	56997.1	18186.7	31453.6	33110.3	20489.3	41839.1	28361.7	41542.5	20392.8	30510.5	26618.4	39506.3	28762.7	31536.7	34573.5	15668.5	16394.4	27328.6	30454	20966.3	24754	34809.3	10330.6	32359.6	32963.1	79206.5	42191	19433.2	28590.2
FTR3.17_232.1293	3.17	232.129	21055.7	28481.5	19379.1	16341.5	19486.6	46839	16655.5	15960.8	19866.3	16965.6	17991.8	42813.7	12696.2	19413.5	18946	26253.1	17365.5	14304.2	9226.1	19299.8	12898.7	13620.3	28815.6	27866.3	17740.3	13286.3	45618.2	19390.8	23535.7	19456.7
FTR3.19_198.0881	3.19	198.088	536461	187335	1.28102e+06	442591	536618	79012.7	1.74456e+06	179112	239969	617364	502234	145611	500026	523609	261169	781494	466280	167773	233403	508231	357696	345842	176839	156268	488599	1.82234e+06	1.00855e+06	769248	287654	521835
FTR3.22_264.119	3.22	264.119	31557.6	12684.5	9269.93	52743.5	29069.7	29055.5	8946.7	12888.5	58994.5	40655.8	26847.7	44878.3	56338.2	28925.1	16055.1	61695.8	20492.5	14097.7	29979.3	30174.4	34980.2	42920.7	38166.5	33956.5	27209	26412.9	24057.1	34160.3	44439.2	28989.4
FTR3.21_367.1505	3.21	367.151	8700.33	10855.7	10474.6	11951.5	8810.56	11031.9	9535.93	9697.27	9971.96	9775.13	8105.41	8422.12	9509.76	8382.47	9536.03	9939.15	10284.6	7310.49	6897.23	7845.94	7273.42	7590.01	11119.3	8419.32	8361.69	8051.78	9583.59	9940.97	8804.45	8167.04
FTR3.28_152.0698	3.28	152.07	21404.7	33539.6	26845.8	20163.5	21853.4	34011	16833.1	25101.9	16059.9	33257.6	18989	31371.9	21102	20958.4	26809.2	23445.8	21560.2	25297.6	27113.3	20236.2	21720.5	16259	19550.2	21341.3	19876.2	16727.9	6913.36	12746.2	20754.7	20060.7
FTR3.28_169.0965	3.28	169.096	22487.3	33680.6	29568.2	22691.6	21208.7	37775.9	16598.9	24284.2	19928.2	39056.7	22636	33881.6	25287.6	22510.4	30482.1	22238.7	24009	27862.2	29771.2	22807.2	24193.9	20644.4	23110.6	24053	22261	20535.7	9130.33	15076.9	24062.3	22821.6
FTR3.34_261.1086	3.34	261.109	18694.8	20672.5	7201.57	26782.8	19414.1	16101.3	27718.5	32343.1	26583.8	22568.9	16974.5	14331.1	8941.85	16923.5	20143.7	23939.2	29916.7	10762.3	13940.2	19482.6	20994.3	15304.2	26288.3	18938.3	17568.6	5421.63	22279.6	29452.9	17084.8	17092.3
FTR3.39_134.044	3.39	134.044	74728.9	57143.1	121420	90169	75255.6	74377.9	102542	76144	53490.1	104176	74728.6	110464	66227.4	74801.6	85327.8	101669	106468	68620	65664.7	74969.1	100894	66663.8	67953.1	77508.1	74282.2	88929.1	42280.8	77523.9	69744.4	74991.2
FTR3.4_116.0334	3.4	116.033	17685.3	13391.3	27649.6	21012.9	17831.4	17430.4	24215	18875.9	15273.9	25722.4	17429	27803.7	16330.5	17676.2	21463.3	23704.2	24472.3	16026.3	15650.3	18190.6	24286.7	14943.8	16241.7	18854.2	17538.9	19626.2	10313.6	18326.4	16678	17665.7
FTR3.4_219.0969	3.4	219.097	26709.2	54829.3	4942.49	13714.1	28186.1	80301.4	8557.2	9487.98	41608.2	6384.39	26960.6	8757.72	6818.87	29205.9	14651.7	6831.14	8182.67	20088.5	9390.52	26015.9	20877.9	5841.67	35402.1	235486	27178.5	18983.9	42975	2441.86	29654.7	23752.5
FTR3.4_351.1578	3.4	351.158	17000.1	17205.4	26953	17017.7	17222.2	13816.7	16925.6	23943.8	13309.9	19057.2	16976.8	15382.2	11462.4	16981.5	14881.1	17660.9	15127	12795.2	13131.5	17031.2	37292.9	15883.3	10525.2	11669.3	17014.5	38710.6	25274.8	15821.3	19098	16970.8
FTR3.43_207.0978	3.43	207.098	12511.8	19897.4	6479.21	12251.3	12547.4	7592.4	12727.5	48448.6	4265.78	14667.2	11887.7	7565.28	8387.93	12634.2	10775.6	9966.26	1533.6	26435.7	17597.4	12281.9	32361	13039.1	3643.16	4879.39	12280.2	2680.36	2408.26	9999.84	21930.9	12285.5
FTR3.45_217.0813	3.45	217.081	9790.09	20446.2	4816.27	7816.52	10382.3	6241.71	8822.17	40389.8	4065.97	25000.8	9683.88	6077.42	6296.66	10683.1	7584.12	8491.18	1926.58	23099.9	9292.84	9679.37	18052.8	6835.25	2872.69	4419.11	9768.28	1754.12	5984.86	4894.83	13113.8	9709.53
FTR3.48_159.148	3.48	159.148	26928	31689	29445.8	24675	30839.5	17837.4	29612.8	36322	13434.8	18000.9	25799.6	33170	28467.2	26019.7	14767.3	27606.2	9714.38	22566.5	27933.3	24662.3	41273.8	33483.1	24006.2	31131.4	25826.8	22810.3	25450.1	24782.4	66492.4	25847.4
FTR3.5_264.1189	3.5	264.119	143432	64516.3	56770.9	221323	146038	140637	62265.6	97763.2	256945	179197	139226	207078	252771	146044	94356.3	289950	98115	72464.2	143422	142250	161360	171665	211409	187266	142992	164428	146390	194746	197728	142301
FTR3.55_277.104	3.55	277.104	10724.6	5543.88	16331.5	10707.1	11928.1	12493.6	16786.4	6776.48	14649.3	25218.1	10733.5	18915.4	10214.4	10719.7	9304.9	17650.7	27025.4	8909.28	9927.71	10724.6	7329.51	11301.7	8766.9	9804.81	10739	20528.2	9701.78	9704.02	5055.76	10725.7
FTR3.65_130.0493	3.65	130.049	1.48973e+06	1.87165e+06	1.45004e+06	1.17114e+06	1.52289e+06	1.99231e+06	1.80928e+06	1.81875e+06	1.59541e+06	1.17351e+06	1.48087e+06	1.52983e+06	1.60414e+06	1.50001e+06	1.40315e+06	1.75492e+06	1.7765e+06	1.40795e+06	1.99144e+06	1.48825e+06	1.28239e+06	1.48521e+06	1.4438e+06	2.62512e+06	1.5049e+06	1.49244e+06	1.35178e+06	1.27281e+06	1.53432e+06	1.49044e+06
FTR3.65_147.0756	3.65	147.076	554599	708547	535169	638646	555367	773865	694801	673047	598797	428897	552833	579867	614308	571047	536787	679095	696878	539370	761825	575051	506702	579245	571356	1.05695e+06	585558	604105	540864	507764	606104	588745
FTR3.71_269.1601	3.71	269.16	7754.36	6577.24	5213.88	9523.66	7791.04	5926.36	10073.2	21917.3	5207.41	15765.1	7755.3	7714.17	8672.84	7735.29	9776.36	7719.15	3495.16	10521.7	9996.91	7777.89	15748.2	7408.41	6688.93	3993.45	7752.46	3645.67	2687.23	9552.85	8617.83	7750.98
FTR3.76_260.1971	3.76	260.197	76548.7	86758.7	95233.5	77327.6	76726	73543.5	78266.9	204115	64545.8	77813.5	76237.5	82773.6	56745.5	76784.5	55330.6	80319.8	59393.2	97274.8	38010.3	76733.2	143142	68955.6	86407.4	61046.3	77179.9	124665	74037.7	65930.5	107667	76563.7
FTR3.92_258.1101	3.92	258.11	19627.4	17063.8	23964	16538.7	20379	13147.4	52145.3	19167	18361.6	28266.8	19543.6	24466.6	19828.4	19719.7	13306.4	63159.4	30625.2	25155.5	23168.5	19641.6	13551	21448.3	8107.77	17871.8	19560.8	24542	13715.5	46627.5	10265	19599.9
FTR3.97_159.0761	3.97	159.076	64096	13938.3	167670	97720.6	66207.6	53981.6	101209	9950.11	17266.3	76575.9	61402.3	98439.6	73031.4	61193.3	67913.5	185279	78328.8	21732.4	145968	62110.8	20599	57727.4	21978.2	36192.3	63799.9	39929.9	8362.88	202119	25657.2	61708.6
FTR3.97_176.1021	3.97	176.102	24064.6	6427.79	65205.1	37478.7	25129.8	21372	41211.7	4637.13	6842.04	31205	23695.8	37490	27763.7	24174.7	25589.1	74803.2	29682.6	8599.24	55370.4	23884.4	7908.93	21981	7577.32	14976.4	24466.4	15172.5	3414.97	80000.7	10353.8	23351.1
FTR3.97_198.0844	3.97	198.084	88315.8	25560.6	208468	150057	94955.2	78964.3	135393	16479.9	32307.2	101726	88162.6	106357	117177	88234	114799	161506	101337	38778.9	186940	88128.9	32356.9	78945.5	41074.1	55645.8	88187.6	51113.6	13538.5	150748	48000	88065.5
FTR3.97_214.0588	3.97	214.059	22517.7	7890.82	43946.4	33797.3	22292	21754.8	31036.2	4390.39	9808.4	25213.6	21336.8	27663.9	28095.6	22905.1	27991.9	32198.9	26511.2	10312.4	35619.7	21944.6	8694.91	19221.8	12634	16238.7	21937.3	14342.3	4194.52	29413.9	13112.2	22259.1
FTR3.97_246.1812	3.97	246.181	72025.5	81379.4	73545.6	75547.6	76187.7	132076	76099.2	102455	64502.5	85133	70646	112937	70684.7	76279.9	82068.8	95300.4	84020.7	68998.5	74227.8	73242.2	58186.8	64031.2	77017	117644	78611.8	70129.4	74844.2	89189.4	74403.7	74483.9
FTR4.02_171.1484	4.02	171.148	40463.6	76121.7	54284.8	41959.1	40725	24049.7	33547.1	27013.4	25706.5	136615	39247.5	30691	60231	40139.1	22985.3	39074.9	39615.9	25669.1	22349.7	39156.8	55078.2	38820.8	43090.9	27560.9	41606.3	85893.4	29380.9	25621.8	46870.6	40811.6
FTR4.03_188.1751	4.03	188.175	246340	482816	324731	246202	252600	138975	193043	166846	152234	874363	243163	186609	398765	244828	132647	244442	245157	148178	130564	243158	356090	237307	266685	178379	254996	572953	185010	159495	282094	246313
FTR4.03_255.1452	4.03	255.145	47290	31463.4	52926.9	70137.6	50063.6	23678.5	74357	133142	17183.9	32244.5	46769.6	40084.5	23503.2	47443.4	37709.2	106798	9008.5	53918.1	30621	47333.2	132536	35533.8	10053.6	16097.9	47718.7	33391.9	52788.9	94961	87653.3	47153.6
FTR4.15_203.1496	4.15	203.15	224342	148779	310764	153214	233217	237109	205742	150102	196217	278820	223646	132309	128236	225115	101539	318972	229455	190251	216500	224244	294705	150919	165492	572420	223541	439455	190838	440306	311629	224652
FTR4.17_274.1876	4.17	274.188	34757.1	78976	9519.6	18758.1	34319.1	15210	24243.3	328390	8364.49	41772.4	32923.3	18110.8	17511.3	34850.7	21956.5	16782.9	4332.51	111230	32567.6	34664.2	99016.2	22157.1	11949.8	9751.98	34231.4	5179.21	7681.68	13353.4	43299.8	35305.8
FTR4.32_258.1099	4.32	258.11	1.31727e+07	1.27102e+07	1.19065e+07	1.14215e+07	1.3286e+07	9.59622e+06	2.01431e+07	1.16994e+07	1.8478e+07	1.72288e+07	1.31462e+07	1.00469e+07	1.57137e+07	1.3226e+07	1.03696e+07	1.98836e+07	1.36841e+07	1.70435e+07	1.93665e+07	1.31419e+07	9.98159e+06	1.29752e+07	1.01324e+07	1.19217e+07	1.31679e+07	1.63756e+07	1.31689e+07	1.40495e+07	8.08868e+06	1.3184e+07
FTR4.32_258.299	4.32	258.299	79628.3	75172.3	46769.2	30282.1	87669.5	26254	172427	61155.1	125603	126674	68193.5	34084.2	72336	73117.8	16915.7	165109	46200.4	107202	123905	71093	27616.3	63568.5	18076.4	45210.9	72227.4	129202	96234.7	99859.7	20116.8	70224.4
FTR4.32_515.214	4.32	515.214	2.80042e+06	2.63347e+06	2.17865e+06	1.84101e+06	2.79245e+06	1.56191e+06	4.80577e+06	2.28698e+06	4.14007e+06	4.01107e+06	2.79349e+06	1.78018e+06	3.10778e+06	2.82044e+06	1.49674e+06	5.04113e+06	2.61025e+06	3.79569e+06	4.49711e+06	2.77528e+06	1.64898e+06	2.71349e+06	1.35704e+06	2.26764e+06	2.80591e+06	4.00484e+06	3.10157e+06	3.43104e+06	1.13342e+06	2.8012e+06
FTR4.32_772.3189	4.32	772.319	232608	211513	126236	82942.7	236718	73560.3	571769	164551	400816	425057	230798	97831.6	226611	233969	57529.8	666138	160394	373851	468657	231979	78889.7	208046	45050.1	144175	232824	475832	322022	371931	41176.6	232293
FTR4.32_794.3021	4.32	794.302	299951	296970	249237	225517	307916	166167	422056	238360	435704	370668	291007	174243	366069	296934	176117	349256	275576	365244	423999	286617	162432	287374	157168	241398	293096	306110	274489	261578	127845	295335
FTR4.33_104.1062	4.33	104.106	499881	487521	461093	436021	509817	372091	758245	444181	710401	657276	498131	386330	598390	502659	401037	732869	516240	636228	726267	498144	372015	490578	388786	451593	499858	605432	493694	527972	307766	500284
FTR4.33_537.1959	4.33	537.196	659301	668197	692754	768287	687076	589816	798747	601186	901877	730241	659324	553788	893000	659975	759831	650569	751850	762737	865424	658421	580480	690245	750611	674856	659435	564570	536780	492236	581229	659419
FTR4.45_188.1751	4.45	188.175	60537.5	65669	131283	78391.2	60509.3	27560.5	58397.5	167698	17683.5	51030.7	57672.9	42211	46506.7	56468.3	18391.8	61554.4	17198	26483.1	24454.2	55876.7	125912	32231.3	35963.2	18801.1	56681.3	80204.4	50914.4	75385.5	144557	57365.1
FTR4.47_242.6414	4.47	242.641	16281.2	18274	16210.1	20900.3	15789.8	19924.8	20271.2	14708.5	18032.3	20128.4	16272.8	21798.2	20541.3	16297.8	18886.7	17964.8	20073	13351.2	17762.8	16294.8	16897.7	19548.4	22815.6	18220.2	16298.4	19563.2	16466.4	19066.3	17040.9	16303.2
FTR4.63_441.1762	4.63	441.176	92581.6	93455.4	66461.5	51642.1	91738.8	59301	167083	80418.5	126600	167588	92549.3	51525	80913.4	92268.6	47881.2	205786	95857.3	136310	142136	92487.8	50840	105024	40816.1	63058.5	90071.8	145657	99486.4	127104	36255.9	95593.4
FTR4.66_624.2438	4.66	624.244	8671.9	5852.2	8023.65	4840.44	8917.98	3505.27	28950.8	6397.48	9054.09	11872.5	8688.25	5832.87	5062.98	8642.21	3196.45	31718	6890.89	13282.8	9283.88	8659.46	4314.4	7363.2	2025.74	2344.55	8645.91	17364.9	8364.45	17077	2917.68	8663.65
FTR4.67_389.1223	4.67	389.122	105749	64530	153273	165913	116412	75769	190186	80464.6	132932	79808.1	111615	175834	144428	111523	174652	132049	105220	139838	100563	108082	152441	63205.9	110842	29760	106246	95320.9	72085.5	80530	138601	116050
FTR4.68_367.1392	4.68	367.139	1.81569e+06	1.61407e+06	2.42515e+06	1.93765e+06	1.82727e+06	2.10316e+06	2.73134e+06	1.92681e+06	1.61506e+06	2.01303e+06	1.81743e+06	1.94452e+06	1.42123e+06	1.8122e+06	1.71528e+06	2.43534e+06	2.45087e+06	2.09675e+06	1.5353e+06	1.8118e+06	1.75289e+06	2.15028e+06	1.22907e+06	1.24962e+06	1.81124e+06	1.74469e+06	1.27424e+06	2.30003e+06	1.80135e+06	1.82651e+06
FTR4.68_550.2061	4.68	550.206	127449	79381.9	217049	126149	129536	113578	371291	120235	86404.2	117901	125916	185591	64257.8	126727	87965.3	295496	141829	159198	73445	125868	120348	118447	42905.5	37986.3	126295	155687	76433.9	256531	117442	132451
FTR4.68_572.1884	4.68	572.188	19165	7931.24	34683.8	27080.9	20436.9	10401.5	66856.6	12556.3	18571.6	12000.3	18959.7	44086.1	17543.5	20557.3	22858.8	41812	16175.9	29582.6	12634.6	19094.8	29957.6	8704.32	9852.42	1699.14	18677.3	21984	11839.4	21614.6	23227.6	20524.6
FTR4.68_733.2742	4.68	733.274	3532.77	1554.28	8433.71	3099.87	3948.65	2412.15	23254.8	3146.94	1072	2759.09	3438.34	7529.63	1037.92	3570.92	1527.16	16287.9	3596.15	4774.37	1265.42	3347.65	3747.78	2758.48	376.812	313.468	3347.32	5915.76	1895.33	12436.1	3395.08	3691.56
FTR4.69_184.073	4.69	184.073	3.91515e+06	3.6445e+06	5.06861e+06	4.30065e+06	4.05787e+06	4.56262e+06	6.29629e+06	4.22214e+06	3.93173e+06	4.25648e+06	4.01731e+06	4.32878e+06	3.92462e+06	3.8852e+06	4.21172e+06	5.58526e+06	5.10878e+06	4.71849e+06	3.73695e+06	4.0256e+06	4.05854e+06	4.57464e+06	3.34645e+06	3.88455e+06	4.03802e+06	3.97418e+06	3.20276e+06	5.04736e+06	4.35884e+06	4.20837e+06
FTR4.79_144.101	4.79	144.101	69511.8	39990.8	88649.1	126817	69703.1	42223.5	74900	47104.9	72630	43234.5	69716.8	100002	73115.3	69195.4	68652.4	69578.5	73710.7	69759.6	82403.9	69597.9	89659.5	69996.9	107833	39446.3	69190.1	92913.9	104979	64844.8	73035.4	69579.5
FTR4.79_161.1275	4.79	161.127	79278.1	46007.7	103965	133463	76443.7	54419.3	83376.7	53532.2	89398.2	48133.5	79599.9	115334	85832.8	75299.4	80801.5	77843.4	81182	75629.3	90631.1	79344.1	99193.7	76712.5	114730	47361.2	79142.1	99455.4	121932	72741.4	84308.7	79172
FTR4.82_216.063	4.82	216.063	171636	165484	174810	166198	188724	148733	325399	165699	198396	197181	169852	142502	195644	168985	157556	282862	170286	164614	242561	169249	160107	198547	166177	104540	169248	236767	227713	299127	103364	169519
FTR4.83_431.1194	4.83	431.119	46907.3	43550.1	44924.9	40142.9	48534.8	34876.5	87513.9	41323.3	56809.5	47455.5	46312.3	35791.3	54721.1	43142.2	43275.9	73269.8	45125.7	43477.6	68831.6	44441.8	40199.6	46152.8	52611.9	24973.3	46449.7	70141.2	63437.7	74487.5	29754.6	44852.2
FTR4.88_189.1584	4.88	189.158	70928.1	94109	72755.7	77869.9	73682.3	129035	58274.9	75342.4	90149.9	91756.9	73169.9	89391.4	76007.6	70820.3	77311.9	55168.4	84971.6	77136.2	67294.7	71774.1	76343.7	78986.7	96253.4	168377	70440.9	59896	74514.6	41056.9	76091.6	77337.9
FTR4.89_385.1286	4.89	385.129	123761	167569	97579.9	121710	129632	199670	127464	135171	174190	167989	123056	94984.6	138116	122243	134327	124790	140491	107747	158550	122661	143007	128698	127966	218950	121111	121256	115061	108358	114971	132913
FTR4.9_175.1432	4.9	175.143	74435	196272	18413	15627	78558.5	37241.5	11191.3	27767.9	127895	33947.8	75020	17727.1	95986	73492.5	17338.2	11248.5	17885.2	115588	14961.2	70324.3	180559	14547.6	18829.6	25517.3	71677.1	7641.74	212875	250386	308010	82153.3
FTR4.98_251.124	4.98	251.124	18421.7	24734.4	11582.8	11151.2	18821	38441.5	19022	22929.7	18213	24124.3	17967.7	17136.7	11595.3	18685.3	13906.5	21492	46184	18593.3	14399.6	18362.4	9406.27	19404.7	16782.4	74859.7	18419.7	22438.4	19196.6	14533.3	10006.3	21440.9
FTR5.03_189.1334	5.03	189.133	49483.2	39534.4	72031.4	69314.8	51439.9	47945.5	70539.4	57901.4	32178.4	41432.4	50297.2	61158.4	66230	49444.4	74513.4	77681.6	34071.2	59692.5	84806.1	48344	65211.1	60487.5	39548.5	46316.3	49490.8	19781.5	9498.94	87346.5	55289.7	55256.9
FTR5.2_124.086	5.2	124.086	54358.7	55229.9	51124.1	24045	54851.3	87373.3	86032.1	38406.2	36160.3	69377.6	54339	19658.2	32185.2	54437.9	20498.3	82279.2	63363.6	46053	49435.7	54358.8	39441.6	62284.9	27811.8	117944	54207.4	75145.2	54485.5	107882	63950.9	54397.5
FTR5.2_142.0253	5.2	142.025	42134	46889.9	24318.9	36021.2	43064.3	43052.9	51494.1	36621	67000.6	65579.2	43690.8	56635.8	54197	41406.3	48761.8	51081.4	51657.2	46210.5	41881	42205	32058.2	49623.1	52525.9	53312.3	42592.5	40522.4	60989.2	30350.6	35572.7	42232.4
FTR5.2_170.0915	5.2	170.091	401985	403337	381217	170016	398259	663587	628942	279390	244641	519631	406973	142260	221391	401858	149377	627325	461762	347539	359826	401538	285368	467995	181612	922360	402453	572022	416506	858016	508214	404328
FTR5.21_283.0454	5.21	283.045	40281.4	44447.1	21335.9	34377.1	40306.5	43634.1	49238.9	34007.9	62890.2	64635.6	37183.6	50951.2	46611.8	37053	43873.9	46087.2	47428.5	40603.8	36673.8	36757.5	27228.3	44486.3	46125.5	46502.5	37066.4	35046.9	53101.7	23708.1	28903.6	37120.4
FTR5.37_260.1715	5.37	260.171	39383.1	21671.8	38178.9	39251.4	40552.2	75765.9	71918.7	14645.7	19553.3	79971.8	39466.4	82808	43612.7	39430.9	39491.9	70622.4	51245.7	18192.5	24115.1	38278	19109.5	42760.4	103623	15560	39376.1	23494.9	60225.3	24927.6	54157.3	39427.8
FTR5.44_161.128	5.44	161.128	27684.5	43383.2	14531.7	10679.3	29282.2	20648.3	13338.3	8709.39	82236.7	26863.7	27636.9	7452.66	58388	28011.1	4760.67	11532.7	14584.9	62198.3	4448.49	27466.7	45877.5	7703.97	8063.27	7891.03	27429.3	8994.6	103567	74224.7	86684.7	27918
FTR5.53_255.1445	5.53	255.144	8469.98	8161.74	5250.16	4234.67	8360.08	7971.87	5021.68	5625.04	3203.15	4458.99	7660.78	13231.1	4569.33	7387.1	5773.24	6236.13	6082.14	8385.43	2643.87	8001.87	6281.65	8668.04	8878.54	34691.9	8014.32	6273.02	20839.7	20384.1	15119.7	7548.97
FTR5.54_246.1559	5.54	246.156	26595.1	38329.8	14436.1	16084.8	27086.9	16987.5	31275.4	133542	9336.83	24829.7	26485.8	15694.6	14938.8	26612.1	17922.2	30784.2	7784.26	36010	20149.9	26716.9	75059.4	24813.1	11512	22254.7	26577.7	12918.3	14566.3	28430.4	46524.9	26544.4
FTR5.73_130.0853	5.73	130.085	8627.46	4800	11405.8	16723.1	9116.35	23842.6	17582.3	2633.27	2539.24	17531.1	8190.95	21595.7	14379.9	8930.71	9233.65	19186.2	10415.6	1929.19	3206.03	8609.4	3093.81	8466.93	21791.2	1662.08	8710.46	3171.61	16656.3	7879.29	10272	8689.93
FTR5.73_232.165	5.73	232.165	32356.6	16774.1	42069.9	58882.3	32689.4	94030.4	64842.3	10516.3	9201.99	70375	32289.6	81760.4	53406	32443	31308.2	75868.2	38475.6	6568.78	10213.8	32368.1	10954.1	33764.9	85939.6	3200.43	32416.8	6033.54	62126.2	28701.6	37196.6	32371.6
FTR5.74_205.154	5.74	205.154	60045.6	72029.6	51604.2	59984	62394	78550.4	76437.4	68548.1	52557.3	64587.3	59907.7	99715.8	74150.2	60088.9	53909.7	80614.5	73765.6	58022.1	39929.9	59972.6	52931.8	63644.7	86621.4	72910.1	60029.6	59744.9	89766.4	50137.2	59147.5	60180.9
FTR5.77_246.1566	5.77	246.157	23321.8	32459.9	10023.9	14243.8	23846.3	12712.7	19954.9	108111	4831.72	28223.6	23226.9	10211.5	15026.5	23458.1	10282	21153.2	3227.42	31986.9	19367.6	23274	70547.2	17198	7026.05	7058.57	23301.2	11018	14190.7	26441.7	31962.5	23329.1
FTR6.04_170.0916	6.04	170.092	24111.6	50645.1	4238.34	5330.54	23850.3	7754.24	4114.32	21925.3	4544.17	10805.3	23961	11910	2358.25	24572.2	34362.5	12470.2	7108.71	51605.2	8908.64	23827.6	13511.9	5987.03	18029.6	213906	24085.7	8955.42	92407.1	8473.55	33516.9	24053.5
FTR6.05_241.1289	6.05	241.129	36866.3	38286.3	40247.2	37026.2	36109.8	75654.2	40388.3	43608.8	21514.9	15997.8	36824.4	64564.5	26395.9	36905.8	40194.8	35183.3	33980.4	18365.9	12254.7	36920.7	23297.8	24819.9	92010.6	43263.2	37047.9	33922.7	96764.9	48974.3	68346.8	36875
FTR6.05_263.1122	6.05	263.112	24601	21977.8	26292.3	25683.5	17952.1	33358.9	17726.4	23680.7	15165.2	11647.9	25176.7	34806.1	21665.1	25194.3	33918.9	23389.2	29428.6	19666.2	16272	25086.1	22767.2	22908.2	57984.5	30493	25270.1	19696.5	15982.9	23522.3	44622.3	25150.7
FTR6.06_110.0702	6.06	110.07	33376.6	33277.6	35217.5	33321.3	33101.1	64831.4	37066.7	37395.1	17861.4	12451.5	33046.3	55250.6	23692	33872.3	39725.1	31316.2	31326.2	15699	12518.3	32775	22407.1	25536.7	79951.8	37837.3	33780.7	31360.6	80287.3	41708	64699.9	33258.5
FTR6.07_156.0756	6.07	156.076	257608	259558	271509	257907	256908	491583	285572	297496	140367	107742	256924	444675	185655	258232	289714	243676	240980	123634	89902.4	257269	172545	188280	636708	306672	257513	239989	668286	331342	485905	257410
FTR6.11_158.0915	6.11	158.091	29067.9	23526.8	33090.2	35547.2	28817.5	30642.3	31241.1	31087.1	24377.9	27311.5	29417.6	35954.4	33361.3	28659.6	38289.2	33905.9	33957.8	33165.8	36829.7	29169.3	32910.9	32085.3	30820	31461.9	29027.6	22909.1	17090.2	34083.9	32587.7	29131.6
FTR6.11_175.1184	6.11	175.118	1.3572e+06	1.17245e+06	1.63961e+06	1.59007e+06	1.3882e+06	1.48154e+06	1.65175e+06	1.53754e+06	1.17697e+06	1.42766e+06	1.35314e+06	1.69606e+06	1.50211e+06	1.36551e+06	1.75279e+06	1.60866e+06	1.50453e+06	1.61751e+06	1.77531e+06	1.3522e+06	1.60997e+06	1.48306e+06	1.28725e+06	1.40171e+06	1.35701e+06	983585	635083	1.74558e+06	1.49188e+06	1.35901e+06
FTR6.31_110.0708	6.31	110.071	72663.3	76464.8	93376.8	73731.7	71704.9	103904	81739.2	87995.9	63143	90040.3	74776.9	97979.4	82438.6	73210.8	86032.4	90392.8	113003	78183.4	94239.6	72993.8	64786.8	89433.4	60184.5	92204.2	73223.7	64299	41736.3	91626.9	63834.7	74364.1
FTR6.32_156.0765	6.32	156.077	295416	318943	394419	301545	294467	423060	346318	365761	251450	373639	301986	405836	324178	298697	351458	374222	466487	307699	390153	294937	253950	371935	234208	379992	299735	264358	169380	394990	270581	312874
FTR6.32_178.0578	6.32	178.058	53603.9	60806.8	71342.5	66982.7	55122	70509	58774.9	55206.4	59238.8	63482.5	56625.6	70450.9	65806.4	53211.6	71979.7	57725.5	82345.2	56274.5	66425.8	56648.6	48295.5	59426.9	54015.9	66956	54222.6	44996.1	27229.7	53144.7	53544.4	55264.9
FTR6.5_129.1015	6.5	129.101	11902.3	12644.5	17634.3	14370.8	11919	14688.2	13197.5	14385.1	9972.14	14899.5	12002.8	15882.4	14882.1	11823.8	14602.2	15349.2	13980.3	16055	16165.2	11930.2	13438	12989.4	10270.1	12859.7	11376.8	7775.86	5453.13	15310.7	12540.7	11909.2
FTR6.51_130.0856	6.51	130.086	242633	248974	354259	289041	249245	289839	267509	294460	200138	303269	243828	327338	293889	242446	315795	310451	284204	331776	338568	241416	291933	270885	215403	243739	242918	154444	96221.7	330183	241919	243068
FTR6.51_147.1122	6.51	147.112	166761	173025	241886	192652	166535	194042	181486	204587	135003	212441	170319	226451	204733	166499	218696	225125	192505	230602	228564	165686	199173	187385	146085	163804	169408	102842	65729.9	227665	168267	167285
FTR6.56_232.1398	6.56	232.14	43239.9	74863.5	20342.8	27939.4	43547.6	24514.1	31522.4	231134	11843.1	43843.4	43308.8	20485.5	22591.8	43233	25953.9	37576.3	11434.8	109105	38237.3	43298.7	147811	27209.7	13970.1	26488	43052	17530.5	19074.6	66708.5	66086.4	43325
FTR6.69_213.0976	6.69	213.098	9204.95	15599.4	9230.24	6709.95	8836.24	6417.04	9092.74	52055.4	2245.71	17733.5	9206.14	4549.51	4114.22	9206.47	6202.96	16354.1	3545.9	32752.9	9470.77	9205.78	38630.9	5069.7	2096.74	3601.03	9206.03	4990.42	7114.56	12194.5	14943	9205.83
FTR6.8_116.0702	6.8	116.07	8297.62	13735.4	12904.3	5110.07	8070.09	7579.76	7628.44	8672.17	7885.98	16486	8382.09	9301.53	9564.86	8586.59	7962.43	9987.02	19063.5	10807.6	10539.8	8369.76	6601.3	11802	6070.08	13994.2	9870.56	8986.67	7519.04	4472.25	7720.57	8339.78
FTR6.95_308.1273	6.95	308.127	4696.87	3918.46	5403.79	1861.49	4020.71	10957.9	2421.67	4580.83	10623.3	4977.24	4700.4	4827.05	3614.83	4706.52	9790.47	2942.21	3629.95	2623.8	3925.63	4675.68	5844.22	2053	5634.03	5590.22	4692.81	4327.84	42848.2	8668.44	5149.27	4700.74
FTR6.96_290.1461	6.96	290.146	7456.89	16297.7	4176.67	4156.07	7389.17	7568.36	9079.98	27463.8	2337.41	6800.95	7162.61	3807.4	5284.01	7210.99	6186.82	9000.27	1225.41	16002.6	10357.3	6660.9	16836.4	4428.1	3115.7	6180.51	6231.72	1692.62	12636.2	10512.1	8388.75	6706.43
FTR7.06_213.0986	7.06	213.099	2705.16	3006.22	3854.76	2227.86	2545.41	2821.15	3208.25	4851.55	1807.79	3096.46	2499.96	2797.27	3113.8	2968.64	2707.61	4779.11	2295.38	3548.67	3223.48	2560.53	4077.97	3159.84	2060.44	1903.22	2605.42	1838.78	3826.92	7396.23	1849.18	2883.91
FTR7.06_358.1235	7.06	358.123	3896.99	4540.44	3038.08	3889.88	4052.11	3984.35	4885.49	3607.45	3742.45	4532.32	3910.01	4309.54	3406.63	3733.25	3915.23	4430.27	4754.22	4607.43	3999.64	4029.99	3395.98	3416.03	4347.94	4560.12	3920.66	4228.57	9248.12	4001.39	2736	3788.44
FTR7.11_262.1504	7.11	262.15	16661.9	38040.2	4674.57	7583.94	15805.1	7812.07	10346.9	130102	2839.58	22248.4	16640.2	6328.18	6377.04	16707.1	7744.7	15739.5	3472.16	49605.9	11916.3	16640.5	69871.3	10826.7	4740.9	7731.03	16621	5117.05	15244.2	18050.4	20598.3	16681.3
FTR7.25_262.1502	7.25	262.15	14667.2	28933.3	4219.74	7919.37	13385.2	5295.58	12378.1	79672.4	4240.56	23572.3	14376.1	4372.62	7998.61	15400.6	6635.51	13206.6	1073.46	29763.7	14729.8	13162.1	46320.2	14376.3	5018.21	7418.08	14821	5535.12	6522.93	13715	21641.9	15346
FTR7.27_303.1773	7.27	303.177	11086.8	16678.3	6745.44	8679.25	10897.6	6415.04	9780.9	45009.7	6155.14	9303.88	10458.8	4973.54	5431.83	9916.03	5056.9	7926.28	2449.27	14365.3	7925.57	9373.3	24237.6	10319.5	5034.42	6806.78	9949.17	8472.55	7882.48	6969.14	15071.2	9923.85
FTR7.33_261.1559	7.33	261.156	8682.49	16186	4336.42	4455.25	7881.03	5150.13	6288.34	35877.1	2007.42	11781.7	8717.49	1938.66	3997.81	8749.31	2824.83	9091.65	950.224	22380.4	11495.4	8567.72	26555.9	5092.42	3122.77	5062.61	8685.53	4719.93	3227.21	6132.24	12679.9	8702.47
FTR7.35_275.0527	7.35	275.053	13233.9	14367.5	17797.1	14511.1	12946.7	7449.89	15330.6	13457.1	8512.85	7500.5	13975.8	6380.24	11086.8	13198.2	10190.8	16107.3	4388.73	5646.09	14998.1	12650.7	24783.4	14184.8	19002.6	10347.3	13606.8	28135.2	24288.9	30883.1	20842	13464.5
FTR7.39_243.1087	7.39	243.109	6092.76	9338.59	4846.37	4988.4	6281.36	4967.19	6981.67	24219.8	2705.29	10203.7	6059.53	3161.69	3595.21	6109.74	3974.88	8370.12	1768.34	12121	7830.75	5635.8	19528.9	5551.29	3059.31	3765.9	6039.49	4151.09	2698.67	7910.17	10129.8	6061.91
FTR7.54_294.2015	7.54	294.202	7036.04	10144.9	4864.58	8478.92	6735.77	4528.17	5128.97	6988.98	4477.46	6948.55	7800.09	6033.92	17889.4	7835.01	5658.55	6609.86	4024.35	2697.58	18756	7897.87	15176.9	8394.13	4074.78	10367	7804.3	12075.8	7037.39	8433.75	9855.58	7840.65
FTR7.6_250.0931	7.6	250.093	24929	51188.3	11766.7	19121.9	26401.2	22339.4	24991.2	35834.5	26006.2	32235	23818.7	7555.96	22237.2	23838.2	17767.6	20434.3	7043.55	22619.2	34997.5	22350	33876.4	14021.3	13051.9	29425.6	23326.7	19438	36591.6	31229.6	27267.3	23776.3
FTR7.6_298.0971	7.6	298.097	13873.1	28839.5	6581.08	10672.5	14148.1	13308	13493.7	18670.7	15833.5	16192.6	14143.2	4586.55	11064.8	13896.7	11499.4	11813.3	5102.61	12821.4	20218.7	13876.6	19409	8881.31	7506.93	17695.1	13924	11769.3	21213	17592	15851.4	13963.6
FTR7.6_399.1451	7.6	399.145	214501	438963	99678.5	152553	219468	187235	204622	308950	232887	277496	206050	56233.3	164829	204492	147745	169585	50906.5	180478	292570	184452	308858	114646	99782.6	259737	196421	158016	334892	280934	236137	197295
FTR7.63_134.027	7.63	134.027	18226.4	19598.2	26646	12210.4	19053.5	32592.8	13278	58244.6	50656.2	11677.2	18114.8	11737.9	5600.3	18414.1	17750.2	7369.8	6404.78	15386.5	7493.97	18121.7	38622.8	3234.68	11255.5	32470.8	18264.1	21250	17186.9	27570.6	26758.3	18220.4
FTR7.63_223.075	7.63	223.075	129025	128693	190626	77062.4	138155	249695	87653.4	429239	357214	77410.7	127999	83197.3	32557.4	136337	115240	48626.8	39067.3	112845	45670.3	129473	298365	15561.7	77365.8	244281	131725	166955	136266	201271	215846	128188
FTR7.63_245.0567	7.63	245.057	61178.4	56096	89582	60959	71788.6	98172.3	54821.7	61175.8	113753	34897.3	61096.8	49881.9	25536.9	61213.1	70396.7	29994.3	36265.9	45257.5	34120.3	60879.4	62662.9	18331.7	66653.6	95648.5	60982.1	72862.9	40134.5	49859.9	83877.7	61173.6
FTR7.68_504.1804	7.68	504.18	5359.51	4644.19	5737.08	5287.95	5558.98	6038.66	6211.05	5498.03	7702.32	4246.75	5447.24	4316.04	5347.93	5283.97	4415.17	5867.26	2243.43	6281.96	3526.17	5333.52	5186.93	2717.85	4658.27	5087.86	5330.73	6388.82	7819.08	8276.88	5395.81	5343.94
FTR7.69_271.105	7.69	271.105	12509.4	20062.8	1744.08	2607.7	11889.4	1340.52	2198.12	1667.91	33894	1554.97	12589.3	1898.31	34284.4	12532	1265.12	2881.12	2546.67	57623.3	1825.57	12094.9	33958.5	2839.81	3516.45	2424.96	12588.8	2203.86	42641.7	39842.1	37394.5	12515.4
FTR7.9_298.1864	7.9	298.186	9127.31	12639.3	8234.6	8919.36	9857.99	16900.7	8909.31	17750.6	6576.52	15358.4	9159.57	10818.3	6672.94	9005.81	8149	9624.04	9979.27	7002.93	4771.15	9052.49	9882.86	7215.18	6843.14	5884.87	9060.88	8837.79	11875.2	11184.6	12036	9056.59
FTR7.93_427.0965	7.93	427.096	29338.2	25781	37909.4	35813.6	31550.3	40915.7	41167.7	37546.3	14122.6	48817.5	32407.5	50519.4	40894.1	33625.4	23916.2	59023.1	38901.4	13915.2	45623.7	32643.8	39116.3	57677.3	6385.26	4717.31	33229.7	17199.4	10387.4	52548.3	35980.3	33357.2
FTR7.93_449.0786	7.93	449.079	14953.9	14232.6	22204.1	20851.4	16069.8	22139.1	21296.6	17444	6357.48	26292.5	16592.1	24063.9	20178	17620.9	12201.3	25242.7	18841.3	6644.86	22845.4	16438.5	19659.8	26688.2	2890.48	1030.28	17527.9	7512.89	5460.1	21316.1	21426.1	18794.7
FTR7.97_307.0835	7.97	307.084	8960.98	9382.32	7497.69	7801.67	9598.06	7524.12	9415.69	7890.28	15911.5	5390.12	8717.63	4622.46	9225	8540.34	14489.8	8756.93	6119.06	10114.9	7812.03	8642.13	9056.24	8210.1	15549.7	16558.7	8545.02	21473.4	14970.2	7886.11	6924.76	9157.5
FTR7.97_613.1611	7.97	613.161	42093.3	44154.1	34593.8	36309.8	43213.2	34022.7	44276.7	35015.4	75585.8	22800.5	41944.6	20805.5	38775.8	41382.9	70345.6	38566.1	24314.7	51064.9	33490.5	38573.7	44157	39232.4	70693.9	71759.4	40998.1	109885	77066.5	33680.1	31357.5	40343.6
FTR7.97_635.1422	7.97	635.142	18449.5	19786.3	16149.5	17824.5	18916.2	16574.8	19359.6	15236	30188.4	10717	18230.6	9183.77	17391.3	16629.8	28866.1	14942.2	10999.1	21824.3	14302.8	16570.7	18086.9	14295.9	28257.6	23907.4	16632.3	26964.6	22173.8	12745.9	16125.8	17448.7
FTR7_305.1824	7	305.182	2562.55	2177.16	954.927	1955.57	2215.32	1881.55	4817.89	3709.01	1603.82	1622.19	2406.19	2129.75	3547.01	2121.51	1913.3	3417.1	854.921	1781.85	3774.37	2300.98	1625.36	2765.72	1868.47	2240.13	2165.83	1714.14	7631.72	10335.4	1372.82	2368.08
FTR8.04_223.9896	8.04	223.99	12765	21200.5	9205.91	12220.4	13084.1	14532.8	13533.6	19943.2	13426.1	21400.8	12911.3	12212.5	12141	12266.4	12967.3	15046.4	9946.89	17000.7	17035.5	11157.4	15557.6	12672.7	9763.94	13012.1	12134.6	8689.74	10033.5	9547.14	14192.1	13362.4
FTR8.06_110.0075	8.06	110.007	39581.9	59959.6	33328.9	46797.5	40432.5	40922.4	40097.5	59960.2	43261.4	62941.3	40748.3	38572.3	45692.6	42572.9	44318.1	44965.2	34947.5	52208	53554.9	40302.2	52522	41162.7	39619.8	44619	40301.9	30826.4	31719.8	34578.4	45374.5	38274.1
FTR8.06_151.0342	8.06	151.034	16392.5	24779.1	13652.1	16547.8	16051.6	16305.5	15859.6	21908.5	15952.1	26844.7	16619.4	14979	17036.8	16331.6	17787.7	18602.2	14944.4	20108.6	21071.4	16444.7	21346.9	15070.9	16267.5	17373.1	16502	12574.5	13755.7	13739.7	20322.6	16451.7
FTR8.08_335.0734	8.08	335.073	7454.65	6714.28	11236.1	8774.34	7012.13	14007	7742.16	3278.06	9198.29	5372.49	7472.86	11820.5	10187.9	7583.24	8314.31	8427.56	10453.4	3886.4	7357.75	6875.12	7091.48	9957.78	12917.4	13988.6	8059.03	8037.65	5942.42	8182.67	8860.54	7487.95
FTR8.11_146.1647	8.11	146.165	119334	174829	75044.6	97910.5	125126	74709	102771	262912	56289.9	111752	109785	59517.6	51501.3	109242	51588.5	106682	32599.4	98584.4	107952	107041	190052	59365.2	50672.4	132858	109442	83954.6	122296	152357	146337	108976
FTR8.18_319.2331	8.18	319.233	2506.32	1960.74	5988.82	2438.92	2949.47	3808.53	2875.99	1655.9	3129.12	2739.92	3010.56	5468.52	2404.03	2841.39	2874.06	3544.86	2429.27	1054.73	337.008	2807.9	2974.72	2922.95	4878.01	1794.4	2666.74	6340.59	6258.13	2983.52	3774.96	2662.04
FTR8.19_324.0613	8.19	324.061	4958.32	5734.02	3726.31	4576.57	4667.77	4946.18	6871.26	4007.57	6879.29	7196.56	5168.7	5063.29	5915.17	4835.85	5162.07	6300.17	6604.23	4482.57	5214.93	4651.35	3989.02	4960.35	5531.47	7417.3	4853.84	6231.72	6386.26	5027.72	3597.51	4594.27
FTR8.2_769.155	8.2	769.155	8393.99	9588.29	9186.9	14803	9279.41	6628.68	11684.9	9476.15	6788.25	18555.4	9445.34	9475.51	11833	8299.19	7272.2	16502	5987.52	10818.3	16486.9	9802.81	6624.3	14401.1	10202.4	13723.3	5407.83	9081.42	8110.96	7080	9252.78	9627.01
FTR8.21_489.1144	8.21	489.114	26073.3	25945.7	21497.3	26308	25958.6	24725.7	40521.6	23924.8	31810.2	29667.5	26850.2	21850.9	33156.6	25698.1	23245.8	30895.1	20448.4	29879.1	26728	24967.9	27065.3	29802.7	22712	30236	27210.4	35248	36352.5	27322.1	25147.8	25826
FTR8.23_305.2183	8.23	305.218	12675.8	14971.6	12293.1	17958.4	12157.5	12571.2	11339.3	12359.9	7897.19	11879.6	12731.5	10185.2	13877.5	12580.8	10263.7	16122	4897.15	6769.82	14179.8	12705.8	26997.7	12316.2	11868.3	10358	12760.6	18263.6	15672	22712.2	21517	12659.5
FTR8.29_234.1803	8.29	234.18	19058.7	21307.4	12084.3	16794.1	18714.7	11906.3	20126.7	27315	13114.4	14742.8	18483.5	13502.8	12008.9	18271.5	13127.9	20496.5	9083.33	14897.3	24831	17871.3	26831.2	16942.2	9937.84	18788.6	18452	21169.6	23192.9	47329.9	24295	18403.7
FTR8.3_261.0376	8.3	261.038	11679.3	16665.9	7237.54	10716.5	11392	7445.9	14090.8	30390.5	4263.82	18082.8	11214.1	2850	7640.39	11150.5	10846.9	11429.7	2668.49	38223.9	17426.4	11165.7	18382.4	8057.25	5118.15	7069.1	11145.4	8605.63	7626.27	11593.8	15562.7	11181
FTR8.45_487.2132	8.45	487.213	1934.35	1498.31	2221.56	1990.14	2117.76	1691.09	2328.54	2079.02	2474.34	3588.35	2012.54	2234.88	2643.38	2019.97	1962.52	3153.6	2095.58	1630.71	2110.09	2160	1724.55	2166.68	2235.82	2420.32	2002.49	2534.36	2344.96	2602.63	1848.82	2014.81
FTR8.48_790.0777	8.48	790.078	3583.79	4467.33	2676.83	3696.15	3386.13	3478.7	5374.82	3843.74	3832.88	8594.02	3553.97	4127.48	3957.96	3630.81	3296.79	4002.72	998.232	6322.23	3830.82	3645.72	1039.69	6272.42	1595.37	3862.05	3607.83	3258.04	7516.57	3203.05	3138.97	3613.12
FTR8.48_790.2435	8.48	790.244	3435.59	5337.95	3183.23	3964.84	5382.4	4547.85	6754.64	5302.16	6398.32	10865.4	5418.57	5333.74	4312.84	4492.58	5587.65	5704.91	1532.13	8328.2	5531.62	4434.27	2259.51	6509.43	2579.59	6162.79	5122.78	3129.78	8813.62	2517.08	4632.92	3410.75
FTR8.48_790.4109	8.48	790.411	4709.59	5387.14	2168.05	4839.22	3807.78	3226.64	6193.03	4346.62	5659.33	9733.85	4415.29	5385.71	4822.85	4887.89	4168.59	4021.03	1785.17	7423.93	4563.05	4770.7	2298.19	6722.73	3528.64	5361.97	4747.05	3362.51	9437.71	3564.83	5415.9	4754.77
FTR8.53_709.7919	8.53	709.792	4230.47	1471.24	3618.24	3958.05	4452.75	3988.45	6030	1606.33	9492.32	3298.14	3964.83	8661.51	7033.49	3969.42	3996.35	6253.67	6714.89	2032.43	4615.76	4059.3	709.134	5755.63	6047.87	5978.9	3970.9	6888.69	8529.35	6470.63	2112.23	3914.81
FTR8.53_709.9349	8.53	709.935	5309.74	1726.74	5504.81	5283.7	6592.74	4856.71	8593.23	1917.03	11579.7	4811.49	5326.53	10730.2	8362.36	5291.18	6234.26	8956.55	9931.39	3526.87	6945.36	5298.59	2237.25	9945.01	11074.3	8532.27	5294.94	9824.05	13012.9	9835.67	3506.9	5305.11
FTR8.76_627.2013	8.76	627.201	4091.11	4485.68	4249.48	4058.15	3900.65	4452.63	3100.16	5149.1	5787.86	4430.2	4103.82	6546.04	5437.58	4069.14	3984.46	5357.38	5373.86	4468.74	3591.74	4071.94	4712.28	5077.71	6130.35	5689.41	4076.98	4665.87	4847.96	3663.83	3743.7	4085.74
FTR9.01_537.6645	9.01	537.664	2963.17	3005.42	2763.42	3550.7	2716.07	2626.93	3929.97	3800.78	3690.18	3420.33	2964.82	3270.64	4108.69	2959.07	3605.99	2878.31	1983.43	2639.91	3955.21	2966.65	3938.5	3468.42	5325.93	2914.54	2990.9	3270.59	2787.51	2752.51	3812.93	2938.5
FTR9.04_599.1682	9.04	599.168	3547.45	2720.63	4025.32	4540.61	3528.97	2454.59	4615.66	4633.59	2882.21	2614.17	3483.9	3077.83	3792.69	3134.74	2841.62	4464.4	1388.75	1931.7	3189.58	3207.27	5588.92	3020.01	4496.07	2161.13	3497.01	4499.14	4069.29	6594.48	4937.96	3443.43

## Sheet: Tissue_POS_UVA
		SampleID	AD44_T	AD43_T	AD40_T	AD7_T	AD4_T	AD35_T	AD36_T	AD34_T	AD41_T	AD37_T	AD38_T	AD42_T	AD45_T	AD24_T	CTRL1_T	CTRL7_T	CTRL5_T	CTRL8_T	CTRL10_T	CTRL4_T	CTRL3_T	CTRL9_T	CTRL6_T
		Class	AD_T	AD_T	AD_T	AD_T	AD_T	AD_T	AD_T	AD_T	AD_T	AD_T	AD_T	AD_T	AD_T	AD_T	CTRL_T	CTRL_T	CTRL_T	CTRL_T	CTRL_T	CTRL_T	CTRL_T	CTRL_T	CTRL_T
		Postmortem	24	18	16	36	14	17	22	14	10	21	23	23	3	37	23	37	7	24	21	19	24	3	19
		RangePostmortem	20-30	10-20	10-20	30-40	10-20	10-20	20-30	10-20	10-20	20-30	20-30	20-30	<10	30-40	20-30	30-40	<10	20-30	20-30	10-20	20-30	<10	10-20
		Age	86	65	69	59	52	76	69	77	84	75	79	77	87	89	68	67	76	78	79	52	49	89	80
		Gender	F	M	M	F	F	M	M	M	F	F	M	F	F	M	M	M	M	F	M	F	F	M	M
Variable ID	RT	m/z	AD44	AD43	AD40	AD7	AD4	AD35	AD36	AD34	AD41	AD37	AD38	AD42	AD45	AD24	CTRL1	CTRL7	CTRL5	CTRL8	CTRL10	CTRL4	CTRL3	CTRL9	CTRL6		p-value	q-value	log2(FC)
FTR1.11_265.1176	1.11	265.118	1247.55	925.699	5077.18	610.5	4871.45	1199.85	2388.68	3364.34	8803.92	8537.79	2900.93	137285	5780.33	2827.27	6142.92	10741.9	1779.57	556.291	2284.23	1507.18	745.447	495.459	1965.58		0.175618	1	2.18782
FTR1.47_151.1434	1.47	151.143	104.83	120.188	329.597	175.076	986.593	383.065	619.232	673.316	7573.96	773.599	854.671	569024	490.079	3942.42	7383.48	3054.58	377.212	395.219	730.476	630.487	451.925	1370.92	81.3831		1	1	4.70189
FTR4.17_274.1876	4.17	274.188	9519.6	18758.1	15210	24243.3	41772.4	17511.3	16782.9	32567.6	99016.2	22157.1	11949.8	9751.98	5179.21	43299.8	78976	328390	8364.49	18110.8	21956.5	4332.51	111230	7681.68	13353.4		0.974873	1	-1.32539
FTR7.69_271.105	7.69	271.105	1744.08	2607.7	1340.52	2198.12	1554.97	34284.4	2881.12	1825.57	33958.5	2839.81	3516.45	2424.96	2203.86	37394.5	20062.8	1667.91	33894	1898.31	1265.12	2546.67	57623.3	42641.7	39842.1		0.395092	1	-1.26071
FTR0.93_478.3213	0.93	478.321	128.717	87.3048	57.0258	1987.78	100.418	1693.65	805.647	1285.69	379.808	1499.04	472.484	442.759	236.786	4091.56	723.473	3357.44	486.266	275.298	2062.17	2667.05	2984.63	5635.45	1583.64		0.0297581	1	-1.21311
FTR1.39_217.1539	1.39	217.154	8022.09	11657.2	6539.67	10461	17625.3	8032.66	9223.31	12992.3	21840.6	7903.63	7422.41	5258.12	4233.23	13050.6	30708.3	104689	6108.55	6607.73	9968.02	2846.79	36006.9	4348.33	7926.35		0.924719	1	-1.17369
FTR6.95_308.1273	6.95	308.127	5403.79	1861.49	10957.9	2421.67	4977.24	3614.83	2942.21	3925.63	5844.22	2053	5634.03	5590.22	4327.84	5149.27	3918.46	4580.83	10623.3	4827.05	9790.47	3629.95	2623.8	42848.2	8668.44		0.298618	1	-1.13753
FTR1.28_231.1698	1.28	231.17	19622.5	33750.4	21396	35719.7	69796.4	26869.2	31798.9	45135.4	77394.2	26368.5	19327.2	20308.9	20464.4	41685	110139	335701	20141.1	21505.7	33665.1	8726.32	109284	24007.5	25651.9		0.825498	1	-1.12985
FTR7.11_262.1504	7.11	262.15	4674.57	7583.94	7812.07	10346.9	22248.4	6377.04	15739.5	11916.3	69871.3	10826.7	4740.9	7731.03	5117.05	20598.3	38040.2	130102	2839.58	6328.18	7744.7	3472.16	49605.9	15244.2	18050.4		0.682201	1	-1.03827
FTR0.94_732.5563	0.94	732.556	9919.16	23584.2	47633.9	7652.07	7252.45	9676.94	7372.46	48480.8	21803.2	17721.4	13982.2	82916.7	20245.7	4965.92	1417.76	1057.25	18927.2	16766.9	13057.6	18737.5	7358.33	12797.5	5935.56		0.122745	1	1.11309
FTR1.11_287.1004	1.11	287.1	4412	3737.19	15888	1795.65	15185.8	3655.71	10702.2	10579.7	25494.2	18496.1	8183.76	281753	17517.2	9569.16	16539.1	31356.7	6762.19	2287.98	7329.7	5044.28	2638.97	1303.73	5491.83		0.175618	1	1.80127
FTR4.9_175.1432	4.9	175.143	18413	15627	37241.5	11191.3	33947.8	95986	11248.5	14961.2	180559	14547.6	18829.6	25517.3	7641.74	308010	196272	27767.9	127895	17727.1	17338.2	17885.2	115588	212875	250386		0.0950494	1	-0.947066
FTR5.44_161.128	5.44	161.128	14531.7	10679.3	20648.3	13338.3	26863.7	58388	11532.7	4448.49	45877.5	7703.97	8063.27	7891.03	8994.6	86684.7	43383.2	8709.39	82236.7	7452.66	4760.67	14584.9	62198.3	103567	74224.7		0.328862	1	-0.938151
FTR6.56_232.1398	6.56	232.14	20342.8	27939.4	24514.1	31522.4	43843.4	22591.8	37576.3	38237.3	147811	27209.7	13970.1	26488	17530.5	66086.4	74863.5	231134	11843.1	20485.5	25953.9	11434.8	109105	19074.6	66708.5		1	1	-0.701906
FTR1.4_153.065	1.4	153.065	17236.8	8425.45	12163.1	7340.88	5089.61	2006.65	5836.55	10398.9	11569.1	25212.9	3402.92	48561.6	5496.22	18009.5	24866.4	51252.4	15354.8	461.622	4242.14	4559.54	5368	21113.2	61752.9		0.728991	1	-0.701597
FTR1.46_203.1384	1.46	203.138	15917.2	21924	18757.8	22775.3	28069.2	20537.8	20918.8	39173.5	67489.3	21797.2	17929.5	6630.13	17129.5	31765.3	51536.1	147440	15223	23863.9	22287.8	8905.81	56358.4	15068.4	17951.3		0.874862	1	-0.669238
FTR6.96_290.1461	6.96	290.146	4176.67	4156.07	7568.36	9079.98	6800.95	5284.01	9000.27	10357.3	16836.4	4428.1	3115.7	6180.51	1692.62	8388.75	16297.7	27463.8	2337.41	3807.4	6186.82	1225.41	16002.6	12636.2	10512.1		0.431033	1	-0.62854
FTR7_305.1824	7	305.182	954.927	1955.57	1881.55	4817.89	1622.19	3547.01	3417.1	3774.37	1625.36	2765.72	1868.47	2240.13	1714.14	1372.82	2177.16	3709.01	1603.82	2129.75	1913.3	854.921	1781.85	7631.72	10335.4		0.682201	1	-0.575038
FTR1.4_215.1384	1.4	215.138	10702	13675.1	21349.3	17539.7	28518.5	12618.3	22356.5	27496.1	40858.9	10698.4	5277.51	13263.9	3080.36	38450.1	35765.8	84810.4	6584.81	15832.9	15579.1	4782.65	70827.8	1811.81	11936.6		0.924719	1	-0.536573
FTR3.45_217.0813	3.45	217.081	4816.27	7816.52	6241.71	8822.17	25000.8	6296.66	8491.18	9292.84	18052.8	6835.25	2872.69	4419.11	1754.12	13113.8	20446.2	40389.8	4065.97	6077.42	7584.12	1926.58	23099.9	5984.86	4894.83		0.974873	1	-0.524082
FTR7.25_262.1502	7.25	262.15	4219.74	7919.37	5295.58	12378.1	23572.3	7998.61	13206.6	14729.8	46320.2	14376.3	5018.21	7418.08	5535.12	21641.9	28933.3	79672.4	4240.56	4372.62	6635.51	1073.46	29763.7	6522.93	13715		0.825498	1	-0.521019
FTR6.69_213.0976	6.69	213.098	9230.24	6709.95	6417.04	9092.74	17733.5	4114.22	16354.1	9470.77	38630.9	5069.7	2096.74	3601.03	4990.42	14943	15599.4	52055.4	2245.71	4549.51	6202.96	3545.9	32752.9	7114.56	12194.5		0.924719	1	-0.513782
FTR1.03_345.0918	1.03	345.092	1253.08	4193.12	3128.97	2924.17	4614.71	4466.62	5201.33	5286.93	1492.76	5959.46	2762.31	2779.42	1656.14	3409.09	3201.39	5912.9	5868.22	5686.41	4901.11	1135.81	7353.42	6363.02	4610.8		0.0472209	1	-0.511866
FTR3.16_179.0477	3.16	179.048	18186.7	31453.6	20489.3	41839.1	20392.8	39506.3	34573.5	27328.6	20966.3	24754	34809.3	10330.6	32963.1	19433.2	56997.1	28361.7	41542.5	26618.4	31536.7	15668.5	16394.4	79206.5	42191		0.270289	1	-0.481992
FTR2.72_212.1041	2.72	212.104	31786.9	5227.21	1576.71	16132	2988.7	3032.04	6871.12	1133.22	165987	26343.9	1079.47	3244.59	232092	14392.5	1210.39	6853.23	7169.2	18739.3	9111.33	385368	1718.47	9606.31	19195.8		0.682201	1	-0.48001
FTR7.63_134.027	7.63	134.027	26646	12210.4	32592.8	13278	11677.2	5600.3	7369.8	7493.97	38622.8	3234.68	11255.5	32470.8	21250	26758.3	19598.2	58244.6	50656.2	11737.9	17750.2	6404.78	15386.5	17186.9	27570.6		0.328862	1	-0.479794
FTR1.41_191.0476	1.41	191.048	60886.3	82874.9	60108.2	55407.3	92798.2	44043.9	36226.9	84801	168233	35209.9	154976	218427	123379	66666.4	161910	333516	97706.1	35786.3	68597.8	31549.1	330995	62640.5	15239.5		0.974873	1	-0.463166
FTR1.29_229.1543	1.29	229.154	27401.6	36858.1	46912.4	53150	55874.7	33400.2	57952.9	63994.7	122909	39258.8	18681.1	42523.9	13194.6	105202	91716.5	217445	21883.8	45477.8	42856.3	14246.4	156617	9632.08	34559.6		0.924719	1	-0.460298
FTR7.63_223.075	7.63	223.075	190626	77062.4	249695	87653.4	77410.7	32557.4	48626.8	45670.3	298365	15561.7	77365.8	244281	166955	215846	128693	429239	357214	83197.3	115240	39067.3	112845	136266	201271		0.328862	1	-0.448222
FTR1.41_174.0213	1.41	174.021	4766.88	7257.59	4866.72	4836.26	7559.69	3793.59	3012.48	7212.31	13521.6	3058.16	12501.8	16730.8	9324.95	5741.11	13576.6	26739	8759.32	3001.99	5891.75	2557.24	24050.4	5265.65	1481.95		0.974873	1	-0.447362
FTR3.15_308.0909	3.15	308.091	204627	360573	227412	483400	228518	481628	438608	315374	291569	325391	403076	127886	450224	332601	667415	373930	510571	296144	366188	204081	217262	938160	506168		0.243861	1	-0.442274
FTR1.39_249.1261	1.39	249.126	10739.8	28055.8	13494.6	38462.8	31370.6	25337.4	25074.9	85762	32511.8	26493.7	10487.8	6588.25	6159.33	14378.6	57101.2	116240	9389.32	9871.87	21888.9	3080.51	38212.9	7310.03	40509.8		0.974873	1	-0.412138
FTR1.35_295.1643	1.35	295.164	9913.11	16257.2	9842.62	17858.4	20353.4	9048.98	15551.9	14120.9	38753.7	11794.1	5626.68	8753.6	6978.31	21161.6	28640.1	60222.5	10558.6	11541	14355.1	3693.24	26377.7	9776.59	10802		0.682201	1	-0.409987
FTR5.77_246.1566	5.77	246.157	10023.9	14243.8	12712.7	19954.9	28223.6	15026.5	21153.2	19367.6	70547.2	17198	7026.05	7058.57	11018	31962.5	32459.9	108111	4831.72	10211.5	10282	3227.42	31986.9	14190.7	26441.7		0.974873	1	-0.39733
FTR1.29_130.0492	1.29	130.049	12950.5	12242.5	17751.4	9705.23	14110.2	13281.9	10450.9	8265.97	14664.2	15029.5	17898.6	17635.8	13939.7	17589.6	19807.6	14979.6	26870.9	25870.2	15102.3	15624.1	14401.1	23082.5	7983.33		0.0631228	1	-0.38139
FTR5.54_246.1559	5.54	246.156	14436.1	16084.8	16987.5	31275.4	24829.7	14938.8	30784.2	20149.9	75059.4	24813.1	11512	22254.7	12918.3	46524.9	38329.8	133542	9336.83	15694.6	17922.2	7784.26	36010	14566.3	28430.4		0.924719	1	-0.371891
FTR7.27_303.1773	7.27	303.177	6745.44	8679.25	6415.04	9780.9	9303.88	5431.83	7926.28	7925.57	24237.6	10319.5	5034.42	6806.78	8472.55	15071.2	16678.3	45009.7	6155.14	4973.54	5056.9	2449.27	14365.3	7882.48	6969.14		0.508332	1	-0.366705
FTR3.34_261.1086	3.34	261.109	7201.57	26782.8	16101.3	27718.5	22568.9	8941.85	23939.2	13940.2	20994.3	15304.2	26288.3	18938.3	5421.63	17084.8	20672.5	32343.1	26583.8	14331.1	20143.7	29916.7	10762.3	22279.6	29452.9		0.156376	1	-0.354488
FTR1.47_241.1542	1.47	241.154	79408.1	81961.1	170245	97182.3	166797	95592.8	114375	95509	107117	106240	118374	66134.1	104600	109435	144790	136968	136072	130571	137467	201105	130748	128739	91103.9		0.018163	1	-0.347549
FTR1_327.1354	1	327.135	3190.46	8745.47	8122.09	7030.45	13637	8513	8943.45	6352.82	4882.45	13768.9	7998.99	5795.77	6462.11	7166.36	7139.5	8298.1	11733.6	14686	12220.9	5165.76	10614.1	13479.6	6417.76		0.219303	1	-0.336027
FTR6.04_170.0916	6.04	170.092	4238.34	5330.54	7754.24	4114.32	10805.3	2358.25	12470.2	8908.64	13511.9	5987.03	18029.6	213906	8955.42	33516.9	50645.1	21925.3	4544.17	11910	34362.5	7108.71	51605.2	92407.1	8473.55		0.138777	1	-0.331251
FTR7.33_261.1559	7.33	261.156	4336.42	4455.25	5150.13	6288.34	11781.7	3997.81	9091.65	11495.4	26555.9	5092.42	3122.77	5062.61	4719.93	12679.9	16186	35877.1	2007.42	1938.66	2824.83	950.224	22380.4	3227.21	6132.24		0.395092	1	-0.322771
FTR8.3_261.0376	8.3	261.038	7237.54	10716.5	7445.9	14090.8	18082.8	7640.39	11429.7	17426.4	18382.4	8057.25	5118.15	7069.1	8605.63	15562.7	16665.9	30390.5	4263.82	2850	10846.9	2668.49	38223.9	7626.27	11593.8		0.874862	1	-0.311327
FTR1.29_212.0528	1.29	212.053	43464.8	44340.7	46823.9	35320.7	50273.1	43149.2	32213.6	26327.5	37254.6	48847	64898.3	57354.1	46540.3	58298.8	63546.9	34826.7	77290.2	83130.4	49183.7	54398.7	45377.8	61769.5	31476.3		0.175618	1	-0.295243
FTR1.8_137.0702	1.8	137.07	54821.6	50933.2	77935.9	47644.2	152735	60547.3	54890.1	82544.6	59964	58199.9	65622	66994.1	49285.1	50771.6	116638	81337.6	48664.7	79378.8	83173.7	93761	96255.5	68644.4	65149.2		0.0348324	1	-0.289544
FTR3.17_232.1293	3.17	232.129	19379.1	16341.5	46839	16655.5	16965.6	12696.2	26253.1	9226.1	12898.7	13620.3	28815.6	27866.3	13286.3	23535.7	28481.5	15960.8	19866.3	42813.7	18946	17365.5	14304.2	45618.2	19390.8		0.243861	1	-0.28502
FTR7.06_213.0986	7.06	213.099	3854.76	2227.86	2821.15	3208.25	3096.46	3113.8	4779.11	3223.48	4077.97	3159.84	2060.44	1903.22	1838.78	1849.18	3006.22	4851.55	1807.79	2797.27	2707.61	2295.38	3548.67	3826.92	7396.23		0.636602	1	-0.283031
FTR3.43_207.0978	3.43	207.098	6479.21	12251.3	7592.4	12727.5	14667.2	8387.93	9966.26	17597.4	32361	13039.1	3643.16	4879.39	2680.36	21930.9	19897.4	48448.6	4265.78	7565.28	10775.6	1533.6	26435.7	2408.26	9999.84		0.825498	1	-0.280423
FTR1.07_110.0594	1.07	110.059	1756.5	381.239	2004.86	11226.7	24284.8	3932.42	1743.49	850.565	18271.2	900.936	6496.44	2653.04	11797	851.735	42025.4	315.939	403.205	722.978	948.454	18385	862.11	3695.08	644.922		0.270289	1	-0.279513
FTR7.06_358.1235	7.06	358.123	3038.08	3889.88	3984.35	4885.49	4532.32	3406.63	4430.27	3999.64	3395.98	3416.03	4347.94	4560.12	4228.57	2736	4540.44	3607.45	3742.45	4309.54	3915.23	4754.22	4607.43	9248.12	4001.39		0.175618	1	-0.277028
FTR1.43_229.155	1.43	229.155	60209.4	43551.4	103855	45320.6	187137	58380.1	106979	81831.2	136529	156823	50761.5	80809.4	72374.7	288879	211902	277470	48227.6	59072.6	73004	130324	77711.8	93907.3	175185		0.508332	1	-0.275862
FTR1.29_190.0713	1.29	190.071	6460.54	6271.32	8328.26	5236.75	6576.24	6793.71	4671.29	3786.01	6092.2	6381.06	7304.51	7158.65	6275.48	7663.71	8662.73	6719.54	10950.4	11197.7	5741.59	7122.36	5684.66	9511.72	3467.96		0.270289	1	-0.27145
FTR1_343.11	1	343.11	1063.31	2741.36	3344.12	2252.72	3826.94	3421.56	2792.97	2850.84	1151.62	4042.76	2580.14	1948.64	2417.27	1620	1677.72	1724.29	4204.03	4351.46	3548.59	2199.53	2781.65	4520.19	2916.4		0.243861	1	-0.268758
FTR1.91_537.1686	1.91	537.169	9273.15	15183.4	9624.88	24503.8	14783.8	10105.2	17045.3	9701.41	31505.7	10825.3	13370.2	11993.7	19146.7	24759.2	21638.4	40372.4	14281.8	5370.62	13355.8	6434.4	21863.4	26753.5	21276.9		0.549544	1	-0.264952
FTR2.1_249.1556	2.1	249.156	21923.6	16887	23994.7	14514.2	6047.85	9274.5	8848.16	10307.8	41327.7	14927.7	26134.2	5381.58	19399.3	21391.1	8640.89	11746.7	13646.2	34074.3	22900.6	7053.77	12801.1	43604	30833.4		0.682201	1	-0.262107
FTR2.52_266.0744	2.52	266.074	2738.27	4580.09	23842.6	4085.17	10855.9	24056	4505.46	50386.6	10243.9	5938.09	43639.4	9721.37	4135.97	6524.32	24450.8	5395.14	3579.53	15634.3	4979.31	41428.6	27105.5	9478.74	25862.8		0.431033	1	-0.25917
FTR1.97_245.1122	1.97	245.112	5844.34	5326.33	9375.79	5593.82	9456.16	5244.22	8389.92	10916.5	16447.4	5494.68	3329.73	7247.05	1573.46	12041.9	10639.6	24156.5	2438.82	6058.01	6428.92	3247.29	19250.1	929.568	8043.31		1	1	-0.248954
FTR5.53_255.1445	5.53	255.144	5250.16	4234.67	7971.87	5021.68	4458.99	4569.33	6236.13	2643.87	6281.65	8668.04	8878.54	34691.9	6273.02	15119.7	8161.74	5625.04	3203.15	13231.1	5773.24	6082.14	8385.43	20839.7	20384.1		0.395092	1	-0.245568
FTR1.38_250.0933	1.38	250.093	19523	44071.9	79942.8	38035	21869.3	51372.4	35913.9	40698.6	33181.8	48157.5	167113	70237.4	91422.4	42340.9	57544.6	23666.4	177656	32017.3	44998.5	92994.8	28852.1	111356	28238.8		0.874862	1	-0.245312
FTR1.11_290.1422	1.11	290.142	15258.7	19527.1	18887.7	19488.3	16417.5	20102.5	4448.86	28994.8	3559.11	15099.1	12090.3	534.87	8748.22	13297.9	10462.1	11045.6	20639.1	25177.3	23144.1	26763.1	4855.43	11899.5	14637		0.549544	1	-0.234893
FTR3.1_308.0916	3.1	308.092	376508	548464	339369	709742	411373	802195	599432	605281	465004	487340	683641	210971	598340	521789	746487	530879	711595	390087	819113	392096	463968	888394	582311		0.328862	1	-0.223788
FTR1.07_152.0697	1.07	152.07	39843.4	5006.46	47395.1	302071	741313	89100.4	23772.4	457.936	621976	4218.47	171577	51819.9	329614	3833.33	1.21661e+06	611.034	380.717	824.874	440.742	513353	1289.32	88618.8	549.44		0.122745	1	-0.221346
FTR7.6_399.1451	7.6	399.145	99678.5	152553	187235	204622	277496	164829	169585	292570	308858	114646	99782.6	259737	158016	236137	438963	308950	232887	56233.3	147745	50906.5	180478	334892	280934		0.549544	1	-0.213672
FTR3.1_179.0478	3.1	179.048	30809.3	46836	27883.7	56995.2	29146.1	60050	46560.8	43303.6	35242.5	35733.9	50469.9	16154.4	46297.7	47495.9	62172.7	41971.7	58827	27526	62231.6	28305.8	33648.2	64950.2	46353		0.431033	1	-0.209755
FTR1.4_273.0591	1.4	273.059	31560.2	26196.9	30319.4	29794.1	27100.6	35280.6	28072.1	16461	13911.6	32950.8	24284.4	31547.3	25424	20101.4	15755.3	5511.43	57542.8	67446.2	22167.7	49469	17128.5	19456.6	21947.4		0.549544	1	-0.205125
FTR8.53_709.7919	8.53	709.792	3618.24	3958.05	3988.45	6030	3298.14	7033.49	6253.67	4615.76	709.134	5755.63	6047.87	5978.9	6888.69	2112.23	1471.24	1606.33	9492.32	8661.51	3996.35	6714.89	2032.43	8529.35	6470.63		0.468801	1	-0.200723
FTR7.6_298.0971	7.6	298.097	6581.08	10672.5	13308	13493.7	16192.6	11064.8	11813.3	20218.7	19409	8881.31	7506.93	17695.1	11769.3	15851.4	28839.5	18670.7	15833.5	4586.55	11499.4	5102.61	12821.4	21213	17592		0.592339	1	-0.199429
FTR7.9_298.1864	7.9	298.186	8234.6	8919.36	16900.7	8909.31	15358.4	6672.94	9624.04	4771.15	9882.86	7215.18	6843.14	5884.87	8837.79	12036	12639.3	17750.6	6576.52	10818.3	8149	9979.27	7002.93	11875.2	11184.6		0.270289	1	-0.198656
FTR1.69_141.0654	1.69	141.065	1251.56	3122.32	2834.12	1849.91	4202.98	2831.26	4541.46	2928.59	19469.8	6081.41	9807.84	116353	10832.3	47687.9	33254	77885.7	1847.14	8341.77	5435.22	4238.86	9748.79	18851.8	11973.7		0.270289	1	-0.191044
FTR1.07_260.1852	1.07	260.185	4388.34	5711.8	11787.5	7114.89	13456.1	8316.88	6341.36	7392.13	10338.6	19204.3	8913.52	14156.2	14737	5288.75	5612.97	7316	7012.78	7547.04	7310.22	3523.45	3649.98	44197.8	13886.6		0.328862	1	-0.182524
FTR8.29_234.1803	8.29	234.18	12084.3	16794.1	11906.3	20126.7	14742.8	12008.9	20496.5	24831	26831.2	16942.2	9937.84	18788.6	21169.6	24295	21307.4	27315	13114.4	13502.8	13127.9	9083.33	14897.3	23192.9	47329.9		0.825498	1	-0.180826
FTR1.45_262.1282	1.45	262.128	100708	104606	83121.1	103739	68204.7	88806.8	126885	89462.5	93467.9	121382	105883	36016.6	109642	119635	51738.8	105202	97140.6	109327	98875.1	101609	71802.5	125645	223007		0.776814	1	-0.18004
FTR8.11_146.1647	8.11	146.165	75044.6	97910.5	74709	102771	111752	51501.3	106682	107952	190052	59365.2	50672.4	132858	83954.6	146337	174829	262912	56289.9	59517.6	51588.5	32599.4	98584.4	122296	152357		0.924719	1	-0.17647
FTR7.6_250.0931	7.6	250.093	11766.7	19121.9	22339.4	24991.2	32235	22237.2	20434.3	34997.5	33876.4	14021.3	13051.9	29425.6	19438	27267.3	51188.3	35834.5	26006.2	7555.96	17767.6	7043.55	22619.2	36591.6	31229.6		0.549544	1	-0.173873
FTR1.67_132.1013	1.67	132.101	74780.4	65587.2	45580.9	56665.3	48546.2	72032.5	61899	79041	80330.2	49166.2	31344.8	49473.8	22748.6	59552.9	58907.9	80868.4	31874	45122.6	77177.2	38213.5	83474.5	12968.7	142737		0.825498	1	-0.157663
FTR2.28_123.055	2.28	123.055	10511.9	7515.2	14518.4	4930.96	9728.48	6894.91	5485.75	7251.2	5044.12	5006.3	11547.6	10582	6742.25	7282.86	12747.9	8938.66	8698.75	9267.61	8927.8	16072.3	7477.55	5326.55	3545.68		0.508332	1	-0.156616
FTR2.22_134.027	2.22	134.027	17831.3	15185.5	2643.11	3661.71	3028.11	7311.46	2350.33	7962.1	4729.49	2996.03	26100.7	26124.7	9646.02	3795.41	1913.37	3842.53	23135.3	3536.05	22780.4	9334.26	27424.8	1542.12	1998.68		0.728991	1	-0.155724
FTR1.06_518.3223	1.06	518.322	6771.84	10794	10380.6	2658.87	3313.17	6110.16	4034.45	10864.6	2204	7964.27	10005.2	5642.88	2582.75	5138.47	2012.95	4066.62	14145.1	10485.1	11108.7	6211.75	9797.44	2736.79	2787.57		0.728991	1	-0.15571
FTR6.05_241.1289	6.05	241.129	40247.2	37026.2	75654.2	40388.3	15997.8	26395.9	35183.3	12254.7	23297.8	24819.9	92010.6	43263.2	33922.7	68346.8	38286.3	43608.8	21514.9	64564.5	40194.8	33980.4	18365.9	96764.9	48974.3		0.549544	1	-0.151872
FTR7.68_504.1804	7.68	504.18	5737.08	5287.95	6038.66	6211.05	4246.75	5347.93	5867.26	3526.17	5186.93	2717.85	4658.27	5087.86	6388.82	5395.81	4644.19	5498.03	7702.32	4316.04	4415.17	2243.43	6281.96	7819.08	8276.88		0.549544	1	-0.151551
FTR2.1_118.0856	2.1	118.086	184887	129191	182297	96008.5	29571.2	64633	52993.2	74572.3	371522	110971	277576	30521.1	127908	234166	53167	82827.9	96524.4	266226	251213	43325.4	94936	285672	227051		0.728991	1	-0.147965
FTR8.48_790.4109	8.48	790.411	2168.05	4839.22	3226.64	6193.03	9733.85	4822.85	4021.03	4563.05	2298.19	6722.73	3528.64	5361.97	3362.51	5415.9	5387.14	4346.62	5659.33	5385.71	4168.59	1785.17	7423.93	9437.71	3564.83		0.508332	1	-0.146877
FTR1.37_198.0368	1.37	198.037	15154.6	16942.1	23448.8	12829.5	16072.1	13697.8	12334.2	14665.9	16294.4	21341.5	25978.3	26967.3	15385.1	19437.1	21713.3	12542.9	15702.9	24545.4	28804	23249.1	20911.9	15962.5	14824.4		0.468801	1	-0.146293
FTR2.68_126.021	2.68	126.021	44621.2	36847	36662.2	52334.8	51141.2	44898.1	35085.3	44178.2	29882.8	55631.3	46287.7	32555	27209.9	36386.2	20616.9	32283.6	48956.3	30437.5	29315.6	91077.4	54486.4	59799.9	40124.4		0.974873	1	-0.142457
FTR2.95_332.094	2.95	332.094	30088	27351.9	33902.7	20029.3	48544.9	25302.8	25287.1	23624.7	46543.3	21453.4	31956.8	28863.5	21575.8	27358.2	32951	52120.5	28868.8	29314.4	34738.1	35527.3	39896.1	20000.2	17607.2		0.328862	1	-0.136333
FTR1.4_289.0332	1.4	289.033	16892.5	14068.1	15345.4	15381.7	14630.1	19120.9	14073.1	11058.1	8384.65	16630.9	14727.5	16029.8	13198.5	10570.5	9554.29	3528.29	27970.4	30375.5	12709	25520.8	10960.5	9721.27	11029.7		0.468801	1	-0.136096
FTR6.07_156.0756	6.07	156.076	271509	257907	491583	285572	107742	185655	243676	89902.4	172545	188280	636708	306672	239989	485905	259558	297496	140367	444675	289714	240980	123634	668286	331342		0.508332	1	-0.133993
FTR5.2_142.0253	5.2	142.025	24318.9	36021.2	43052.9	51494.1	65579.2	54197	51081.4	41881	32058.2	49623.1	52525.9	53312.3	40522.4	35572.7	46889.9	36621	67000.6	56635.8	48761.8	51657.2	46210.5	60989.2	30350.6		0.431033	1	-0.133424
FTR1.64_665.1301	1.64	665.13	3754.77	7450.99	3100.87	5125.31	2855.01	11860.7	6242.95	13209.3	9297.76	7039.25	5594.05	5917.8	3840.84	9222.69	6532.53	5227.48	8443.62	13103.7	9913.38	2657.98	2227.75	11310.1	7054.86		0.728991	1	-0.129662
FTR5.21_283.0454	5.21	283.045	21335.9	34377.1	43634.1	49238.9	64635.6	46611.8	46087.2	36673.8	27228.3	44486.3	46125.5	46502.5	35046.9	28903.6	44447.1	34007.9	62890.2	50951.2	43873.9	47428.5	40603.8	53101.7	23708.1		0.468801	1	-0.127871
FTR8.48_790.2435	8.48	790.244	3183.23	3964.84	4547.85	6754.64	10865.4	4312.84	5704.91	5531.62	2259.51	6509.43	2579.59	6162.79	3129.78	4632.92	5337.95	5302.16	6398.32	5333.74	5587.65	1532.13	8328.2	8813.62	2517.08		0.636602	1	-0.124422
FTR8.53_709.9349	8.53	709.935	5504.81	5283.7	4856.71	8593.23	4811.49	8362.36	8956.55	6945.36	2237.25	9945.01	11074.3	8532.27	9824.05	3506.9	1726.74	1917.03	11579.7	10730.2	6234.26	9931.39	3526.87	13012.9	9835.67		0.549544	1	-0.114268
FTR7.39_243.1087	7.39	243.109	4846.37	4988.4	4967.19	6981.67	10203.7	3595.21	8370.12	7830.75	19528.9	5551.29	3059.31	3765.9	4151.09	10129.8	9338.59	24219.8	2705.29	3161.69	3974.88	1768.34	12121	2698.67	7910.17		0.508332	1	-0.108472
FTR1.54_188.1272	1.54	188.127	24692.8	21231.8	11093.9	12380.4	17825.4	7520.66	13979.2	13149.3	21487.8	12933.5	20426.6	4891.62	13927.6	11734.3	11018.7	34332.3	27107.5	3274.08	19869.8	9281.35	7075.7	24183.5	7297.1		0.728991	1	-0.106332
FTR6.06_110.0702	6.06	110.07	35217.5	33321.3	64831.4	37066.7	12451.5	23692	31316.2	12518.3	22407.1	25536.7	79951.8	37837.3	31360.6	64699.9	33277.6	37395.1	17861.4	55250.6	39725.1	31326.2	15699	80287.3	41708		0.508332	1	-0.0984469
FTR8.48_790.0777	8.48	790.078	2676.83	3696.15	3478.7	5374.82	8594.02	3957.96	4002.72	3830.82	1039.69	6272.42	1595.37	3862.05	3258.04	3138.97	4467.33	3843.74	3832.88	4127.48	3296.79	998.232	6322.23	7516.57	3203.05		0.549544	1	-0.0948698
FTR8.76_627.2013	8.76	627.201	4249.48	4058.15	4452.63	3100.16	4430.2	5437.58	5357.38	3591.74	4712.28	5077.71	6130.35	5689.41	4665.87	3743.7	4485.68	5149.1	5787.86	6546.04	3984.46	5373.86	4468.74	4847.96	3663.83		0.431033	1	-0.0912913
FTR1.03_398.1724	1.03	398.172	3771.29	5843.19	2771.33	4247.72	5712.2	3092.98	5679.48	3471.02	8149.49	5293.22	2913.72	3974.78	8498.03	10959.9	6070.67	9816.44	5582.4	4179.06	5541.68	2043.96	7916.37	6673.45	3038.96		0.682201	1	-0.0891628
FTR2.66_349.0027	2.66	349.003	3452.95	3200.12	3585.38	2998.87	3355.75	3004.42	2519.46	4353.16	2954.12	4158.77	4524.35	4539.39	3655.79	2710.72	5814.16	2785.23	3937.96	2847.56	4076.59	3360.71	4758.19	3314.94	2618.52		0.874862	1	-0.0890159
FTR1.5_631.173	1.5	631.173	51823.9	85711.4	158822	19915	59486.8	64825	26582.6	31399.5	183681	63209.3	194163	89591.1	179671	112769	82384.9	88642.4	88346.4	146649	102288	100493	41995.2	157062	95339.1		0.549544	1	-0.0882062
FTR1.91_137.0449	1.91	137.045	231182	300963	248068	373364	312085	273464	316994	267886	458251	269944	331475	282272	327308	397752	341341	494685	315303	204969	326810	226242	363223	384205	334272		0.431033	1	-0.0835299
FTR1.91_269.0885	1.91	269.089	46928	62135.4	54510.2	78083	64840.7	55024.4	63945.7	53587.3	91266.7	54178.3	66250.4	56227.3	70341.8	78435.6	73966.3	104549	64397.4	40941.7	63742.8	44286.6	73546.8	81204.4	63507.2		0.636602	1	-0.0834722
FTR1.49_343.0538	1.49	343.054	30306.6	38972.9	46922.3	17311.8	29670.1	34862.1	19771.4	21181.1	46587.1	29354	63784.9	27332.3	42511	38926.1	31960	30403.4	43111.8	43963.8	47376.2	41556.2	24846.1	42027	25591.2		0.468801	1	-0.0781615
FTR1.37_134.0444	1.37	134.044	73712.1	70139.8	113892	66241.7	60072.7	64896.6	70446.6	42238.9	101626	72977.8	121982	85502.2	107139	75874.6	99807.6	74740.3	100049	88885.5	92597.1	85965.8	56527.7	106514	57350.6		0.636602	1	-0.0739642
FTR3.76_260.1971	3.76	260.197	95233.5	77327.6	73543.5	78266.9	77813.5	56745.5	80319.8	38010.3	143142	68955.6	86407.4	61046.3	124665	107667	86758.7	204115	64545.8	82773.6	55330.6	59393.2	97274.8	74037.7	65930.5		0.776814	1	-0.072194
FTR1.5_327.0794	1.5	327.079	142731	199180	272226	91486.7	154621	187612	112707	125871	299558	177035	359065	174712	291044	227994	170458	163019	225514	272078	251801	223394	142455	282014	168687		0.825498	1	-0.069422
FTR3.02_130.0492	3.02	130.049	743339	680140	763035	803691	644275	709229	820192	540407	697851	695351	681623	805748	795419	560806	699527	649473	817914	866226	787272	949039	824301	589607	519829		0.395092	1	-0.0688713
FTR1.41_520.3131	1.41	520.313	5417.4	19192.2	7345.56	57127.3	17308.7	29545.5	33549.9	60782.7	4539.29	25516.3	5685.19	4299.33	5293.6	4907.52	3069.99	1473.48	2407.2	10338.4	21354	2731.17	6076.57	2715.3	138411		0.0950494	1	-0.064532
FTR5.74_205.154	5.74	205.154	51604.2	59984	78550.4	76437.4	64587.3	74150.2	80614.5	39929.9	52931.8	63644.7	86621.4	72910.1	59744.9	59147.5	72029.6	68548.1	52557.3	99715.8	53909.7	73765.6	58022.1	89766.4	50137.2		0.974873	1	-0.0631117
FTR1.37_116.0335	1.37	116.034	16852.6	15702.2	23627.6	14234.3	12695.7	13699.1	14611.6	9434.54	20951	14431.1	24258.3	16751.8	21268	15542.4	21043.8	16021.1	21602.1	18443.2	18761.6	17727.2	11621.5	20433.5	11526.2		0.549544	1	-0.0629695
FTR1.37_158.0443	1.37	158.044	41884.1	38161	63472.1	36638.8	33434.5	35796.2	39926.9	24554.6	56087.9	39572.5	65180.3	45347.3	59455.3	42648.3	55232.4	42938.2	56133.2	47734.6	48260.5	46835.3	30835.2	58387.6	31392.6		0.549544	1	-0.0627834
FTR7.97_635.1422	7.97	635.142	16149.5	17824.5	16574.8	19359.6	10717	17391.3	14942.2	14302.8	18086.9	14295.9	28257.6	23907.4	26964.6	16125.8	19786.3	15236	30188.4	9183.77	28866.1	10999.1	21824.3	22173.8	12745.9		0.825498	1	-0.0615262
FTR1.29_243.1717	1.29	243.172	4669.21	5788.53	6801.57	6564.54	4897.49	5555.41	6921.96	5854.2	8063.49	6206.21	8641.21	4991.71	6464.32	6511.76	5762.6	3707.44	5970.3	7976.9	4985.41	9512.03	7680.96	6104.27	7150.45		0.776814	1	-0.0580988
FTR8.04_223.9896	8.04	223.99	9205.91	12220.4	14532.8	13533.6	21400.8	12141	15046.4	17035.5	15557.6	12672.7	9763.94	13012.1	8689.74	14192.1	21200.5	19943.2	13426.1	12212.5	12967.3	9946.89	17000.7	10033.5	9547.14		1	1	-0.0556094
FTR1.55_219.0974	1.55	219.097	4882.56	7956.72	8803.07	9576.37	5764.92	5342.8	9043.67	10714.6	6903.13	5911.9	3713.35	9762.46	6833.73	7722.02	13894.6	14606	6975.72	4797.66	4501.92	4358.62	7806.86	7633.47	4011.18		0.592339	1	-0.0517352
FTR1.37_176.0548	1.37	176.055	33913.5	32255.2	51645.1	30309.1	27023.4	30251.2	32634.5	19699.5	46247.3	34149.8	52985.7	37964.3	49050.1	34041.8	43717	34190.4	45520.7	38834.5	40006.7	38154.8	26023.3	48886.8	25828.1		0.592339	1	-0.0512642
FTR2.65_305.9615	2.65	305.962	4334.4	3753.79	3391.37	5196.06	4844.23	4644.58	4498.4	4946.85	4187.25	4549.2	4703.3	4684.8	5976.29	3290.31	7677.6	3393.91	5110.11	4102.62	5608.24	3807.63	5102.25	4284.35	2870.24		1	1	-0.050969
FTR7.97_613.1611	7.97	613.161	34593.8	36309.8	34022.7	44276.7	22800.5	38775.8	38566.1	33490.5	44157	39232.4	70693.9	71759.4	109885	31357.5	44154.1	35015.4	75585.8	20805.5	70345.6	24314.7	51064.9	77066.5	33680.1		0.874862	1	-0.0483059
FTR3.97_246.1812	3.97	246.181	73545.6	75547.6	132076	76099.2	85133	70684.7	95300.4	74227.8	58186.8	64031.2	77017	117644	70129.4	74403.7	81379.4	102455	64502.5	112937	82068.8	84020.7	68998.5	74844.2	89189.4		0.431033	1	-0.0481314
FTR2.07_144.1015	2.07	144.101	7243.48	72588.2	4493.8	3399.79	11176	6671.9	5587.05	7065.96	110579	20202.2	107912	301917	24739.4	500040	264144	261290	27921	98790.4	87823.8	7051.3	7351.52	24520.4	6921.63		0.468801	1	-0.0464881
FTR1.21_242.099	1.21	242.099	169027	181185	126316	125064	116458	150799	139160	127115	148664	105244	214739	145186	91834	148112	131033	139017	122011	157768	141543	173123	174456	77670.7	202427		0.682201	1	-0.0449539
FTR1.51_148.0596	1.51	148.06	25843	36315.6	54124.3	16998.7	27246.4	33649.3	18670.1	23215.8	72234.5	31293.9	64350.4	37700	68222.3	46783.3	34399.3	43091.5	37128.9	49193.1	39292.2	37906.8	25060.4	55653	47139.8		0.431033	1	-0.0437587
FTR6.8_116.0702	6.8	116.07	12904.3	5110.07	7579.76	7628.44	16486	9564.86	9987.02	10539.8	6601.3	11802	6070.08	13994.2	8986.67	7720.57	13735.4	8672.17	7885.98	9301.53	7962.43	19063.5	10807.6	7519.04	4472.25		0.974873	1	-0.0434036
FTR3.07_346.0472	3.07	346.047	31767.8	36595.3	29446.9	25378.2	23005.7	32231.1	19210.4	29947.5	25756.6	26990.8	43036.6	20255.9	14428	31739.4	34189.7	26233.7	35146.2	28139.8	35392.2	31099.9	24929.7	18252.5	24189.8		0.825498	1	-0.0397163
FTR2.62_313.0353	2.62	313.035	14163.9	13436.2	13095.1	6703.12	7738.6	10448.9	5160.36	13706.6	10346.9	10379	16309.5	17563.8	9401.73	10385.4	17898.8	8848.9	15289.2	9665.74	20529	8384.27	12687.4	6030.32	5589.43		0.874862	1	-0.0391959
FTR1.51_305.0976	1.51	305.098	15950.1	23035.7	34843.9	10687.3	17749.5	21641	12530.5	14847.9	49352.7	18944.5	38529.6	23316.4	44426.3	27250.4	21293.9	29908.6	22531.7	30697.7	24089.9	23026.4	17536.1	34475.7	29683.9		0.549544	1	-0.0391699
FTR1.47_146.1166	1.47	146.117	106479	68283.1	137894	98326.7	133368	59107.7	102701	52515.4	85847	68866.2	96931.5	35397.2	125078	82366	90102.3	56321.8	84463.5	106806	75326.3	134107	106105	114419	59202.2		0.776814	1	-0.0375584
FTR1.64_322.0777	1.64	322.078	11630.9	15935.1	10785.5	13778	10300	23938.9	16975.1	30478.8	26528.3	19426	17751.8	18723.5	12723.9	25357.3	16508.1	17158	17895.6	24526.3	23593.6	10349.2	11298.7	25576.5	20688.9		0.825498	1	-0.0356888
FTR3.21_367.1505	3.21	367.151	10474.6	11951.5	11031.9	9535.93	9775.13	9509.76	9939.15	6897.23	7273.42	7590.01	11119.3	8419.32	8051.78	8804.45	10855.7	9697.27	9971.96	8422.12	9536.03	10284.6	7310.49	9583.59	9940.97		0.592339	1	-0.0305067
FTR2.75_205.068	2.75	205.068	34906.8	44110.1	59221.8	23480.3	72012.9	25770.8	31921.1	55966.9	32042.4	49441.3	50657.4	42732.5	22550.9	49047.8	91722	59078.2	37085.4	32036	23817.7	45447.4	33408.6	27541.7	39121.6		0.874862	1	-0.0280292
FTR3.71_269.1601	3.71	269.16	5213.88	9523.66	5926.36	10073.2	15765.1	8672.84	7719.15	9996.91	15748.2	7408.41	6688.93	3993.45	3645.67	8617.83	6577.24	21917.3	5207.41	7714.17	9776.36	3495.16	10521.7	2687.23	9552.85		0.776814	1	-0.0178729
FTR1.91_372.1514	1.91	372.151	10567.6	13535.2	12923.1	16245.6	14706.2	13342.7	14641.2	12419.9	17591.5	12625.5	16248.3	13157.3	15618.6	16622.6	15044.2	15891.1	15581.9	10675.7	15903.6	12129.6	14832.4	17915	11929.9		0.974873	1	-0.0131013
FTR4.32_794.3021	4.32	794.302	249237	225517	166167	422056	370668	366069	349256	423999	162432	287374	157168	241398	306110	127845	296970	238360	435704	174243	176117	275576	365244	274489	261578		0.874862	1	-0.0115244
FTR7.97_307.0835	7.97	307.084	7497.69	7801.67	7524.12	9415.69	5390.12	9225	8756.93	7812.03	9056.24	8210.1	15549.7	16558.7	21473.4	6924.76	9382.32	7890.28	15911.5	4622.46	14489.8	6119.06	10114.9	14970.2	7886.11		0.776814	1	-0.00978495
FTR8.19_324.0613	8.19	324.061	3726.31	4576.57	4946.18	6871.26	7196.56	5915.17	6300.17	5214.93	3989.02	4960.35	5531.47	7417.3	6231.72	3597.51	5734.02	4007.57	6879.29	5063.29	5162.07	6604.23	4482.57	6386.26	5027.72		0.874862	1	-0.0054135
FTR6.32_156.0765	6.32	156.077	394419	301545	423060	346318	373639	324178	374222	390153	253950	371935	234208	379992	264358	270581	318943	365761	251450	405836	351458	466487	307699	169380	394990		0.924719	1	-0.00425541
FTR4.03_255.1452	4.03	255.145	52926.9	70137.6	23678.5	74357	32244.5	23503.2	106798	30621	132536	35533.8	10053.6	16097.9	33391.9	87653.3	31463.4	133142	17183.9	40084.5	37709.2	9008.5	53918.1	52788.9	94961		0.874862	1	-0.00391245
FTR1.37_130.0495	1.37	130.049	38792	35337.3	56307.7	37889.1	37458.7	36917.6	43416.3	30850.4	47310.3	37185	54173.5	54982.7	62684.5	41511.2	47543.8	37191	52541.2	52931.3	43053.1	52779.8	30797.8	48873	30084.4		0.974873	1	-0.00202837
FTR1.22_220.1179	1.22	220.118	184870	210773	153935	147860	140523	168479	168006	137683	188487	138013	245426	236528	122758	157674	141492	175699	134842	174521	141963	199110	204787	85756.1	287049		1	1	-0.00159775
FTR1.64_344.0593	1.64	344.059	36147	56168	29473.7	40375.3	28639.9	68974.4	40047.3	73277.4	61400.1	46656.5	45778.4	41948.5	31007.9	59934.1	49277.2	39594.5	60000.1	64023.8	68151	20346.6	26631.9	53308.7	43139.8		0.974873	1	-0.00101443
FTR6.31_110.0708	6.31	110.071	93376.8	73731.7	103904	81739.2	90040.3	82438.6	90392.8	94239.6	64786.8	89433.4	60184.5	92204.2	64299	63834.7	76464.8	87995.9	63143	97979.4	86032.4	113003	78183.4	41736.3	91626.9		0.974873	1	-0.000680215
FTR0.88_408.3081	0.88	408.308	2844.63	4739.86	5797.4	5418.13	2310.63	3336.23	7748.53	8478.74	7008.92	3876.09	3377.58	4004.06	2140.93	6540.62	5440.27	5250.02	2524.97	2000.91	9444.57	5153.48	1815.4	6732.89	5089.99		0.874862	1	0.000631738
FTR3.02_148.0599	3.02	148.06	926302	856108	943174	1.02409e+06	1.34842e+06	874395	1.0382e+06	670129	865431	862774	814465	975672	998583	682423	851883	815346	998163	1.01382e+06	988035	1.21474e+06	1.04209e+06	719633	631264		0.924719	1	0.000896858
FTR2.62_269.9935	2.62	269.993	16982.2	16841.5	15705.3	11927.8	11839.9	16740.5	9316.54	16343.2	15120.5	13894.6	19683.8	20762.1	15040.8	14252.6	21501.1	12539.7	19703.5	12828.6	23771.3	11824.2	16584.8	10192.3	8712.93		0.776814	1	0.002129
FTR8.06_110.0075	8.06	110.007	33328.9	46797.5	40922.4	40097.5	62941.3	45692.6	44965.2	53554.9	52522	41162.7	39619.8	44619	30826.4	45374.5	59959.6	59960.2	43261.4	38572.3	44318.1	34947.5	52208	31719.8	34578.4		0.682201	1	0.00218254
FTR4.98_251.124	4.98	251.124	11582.8	11151.2	38441.5	19022	24124.3	11595.3	21492	14399.6	9406.27	19404.7	16782.4	74859.7	22438.4	10006.3	24734.4	22929.7	18213	17136.7	13906.5	46184	18593.3	19196.6	14533.3		0.431033	1	0.00335708
FTR1.91_382.1481	1.91	382.148	5794.04	6432.02	8011.83	11432.9	10217.1	5011.44	9996.87	7213.34	13704.7	8699.72	6967.3	10676.1	11594.1	11676.6	9721.33	13484.5	7327.07	4954.99	5999.37	5623.78	9275.71	10581.7	14682		0.776814	1	0.00471978
FTR3.03_102.0543	3.03	102.054	132685	124694	141059	156538	203072	129902	159408	104317	130019	131623	122585	145952	149055	103685	129535	124744	154089	143568	146834	182130	152721	108156	96663.1		0.974873	1	0.0060787
FTR4.68_367.1392	4.68	367.139	2.42515e+06	1.93765e+06	2.10316e+06	2.73134e+06	2.01303e+06	1.42123e+06	2.43534e+06	1.5353e+06	1.75289e+06	2.15028e+06	1.22907e+06	1.24962e+06	1.74469e+06	1.80135e+06	1.61407e+06	1.92681e+06	1.61506e+06	1.94452e+06	1.71528e+06	2.45087e+06	2.09675e+06	1.27424e+06	2.30003e+06		0.974873	1	0.00996842
FTR2.62_134.0182	2.62	134.018	24237.4	23788.3	21166	16887.5	19088.2	22279.4	15730.6	26115	19281.9	22127.6	25501.3	26660.2	18732.6	18785.8	31258.4	17771.1	23787.5	20621	30281	18154	20701.5	13676.2	15268.7		0.549544	1	0.0118764
FTR1.07_468.3077	1.07	468.308	4299.28	4609.95	4925.77	1881.43	1829.87	2450.31	2319.2	4026.17	2174.12	4148.27	7415.32	5749.3	1773.08	2579.11	1601.09	2763.28	5955.75	5630.65	4252.06	4355.11	3700.5	1646.75	1953.48		0.924719	1	0.0180308
FTR8.06_151.0342	8.06	151.034	13652.1	16547.8	16305.5	15859.6	26844.7	17036.8	18602.2	21071.4	21346.9	15070.9	16267.5	17373.1	12574.5	20322.6	24779.1	21908.5	15952.1	14979	17787.7	14944.4	20108.6	13755.7	13739.7		0.728991	1	0.0184834
FTR1.29_290.16	1.29	290.16	19738	10686.9	9152.41	12932.4	11909.4	8220.27	10237.2	8349.61	21912	16827.4	10920.8	18378.1	15400.7	19045.9	12881.1	15188	8426.77	8625.19	7628.77	16235.9	12561.6	13647.9	27646.8		0.728991	1	0.019672
FTR6.32_178.0578	6.32	178.058	71342.5	66982.7	70509	58774.9	63482.5	65806.4	57725.5	66425.8	48295.5	59426.9	54015.9	66956	44996.1	53544.4	60806.8	55206.4	59238.8	70450.9	71979.7	82345.2	56274.5	27229.7	53144.7		1	1	0.0230643
FTR6.51_147.1122	6.51	147.112	241886	192652	194042	181486	212441	204733	225125	228564	199173	187385	146085	163804	102842	168267	173025	204587	135003	226451	218696	192505	230602	65729.9	227665		0.776814	1	0.0242096
FTR7.63_245.0567	7.63	245.057	89582	60959	98172.3	54821.7	34897.3	25536.9	29994.3	34120.3	62662.9	18331.7	66653.6	95648.5	72862.9	83877.7	56096	61175.8	113753	49881.9	70396.7	36265.9	45257.5	40134.5	49859.9		0.924719	1	0.0260925
FTR1.32_123.0548	1.32	123.055	404160	587416	393049	659252	565522	510358	501070	530882	521218	456807	709320	457955	407176	530111	489689	505983	551065	379935	574761	467644	573134	505438	517890		0.924719	1	0.0266375
FTR3.06_147.0758	3.06	147.076	20808.4	19073.2	30214.6	13869.2	10542	16753	17256.7	11114.2	11378.4	11511.1	41770.6	26365.1	8745.77	30445.6	23312.4	12836.9	15813.6	23030.3	27885.8	15238.2	13837	22660.6	15514.5		0.728991	1	0.0280852
FTR3.06_232.1288	3.06	232.129	93317.2	79903.3	135415	60582.9	47534.3	72055	78949.6	49988.6	47049.2	48960.6	193423	104356	36139.5	136621	97865	51289.7	69109	102792	125930	68754	57246.8	106865	65979.9		0.682201	1	0.0296777
FTR4.32_515.214	4.32	515.214	2.17865e+06	1.84101e+06	1.56191e+06	4.80577e+06	4.01107e+06	3.10778e+06	5.04113e+06	4.49711e+06	1.64898e+06	2.71349e+06	1.35704e+06	2.26764e+06	4.00484e+06	1.13342e+06	2.63347e+06	2.28698e+06	4.14007e+06	1.78018e+06	1.49674e+06	2.61025e+06	3.79569e+06	3.10157e+06	3.43104e+06		0.974873	1	0.0309158
FTR4.67_389.1223	4.67	389.122	153273	165913	75769	190186	79808.1	144428	132049	100563	152441	63205.9	110842	29760	95320.9	138601	64530	80464.6	132932	175834	174652	105220	139838	72085.5	80530		0.924719	1	0.0322001
FTR6.51_130.0856	6.51	130.086	354259	289041	289839	267509	303269	293889	310451	338568	291933	270885	215403	243739	154444	241919	248974	294460	200138	327338	315795	284204	331776	96221.7	330183		0.728991	1	0.0326783
FTR2.26_152.0556	2.26	152.056	8851.62	12177.1	6728.94	13689.2	9351.09	8728.15	8820.49	6662.1	10705.9	9831.8	14807	12361.6	11907.1	11143	7588.1	10187.9	13702.7	7107.52	13428.6	16310.3	9958.9	7465.84	5803.48		0.825498	1	0.0335315
FTR4.82_216.063	4.82	216.063	174810	166198	148733	325399	197181	195644	282862	242561	160107	198547	166177	104540	236767	103364	165484	165699	198396	142502	157556	170286	164614	227713	299127		0.636602	1	0.0388748
FTR4.33_104.1062	4.33	104.106	461093	436021	372091	758245	657276	598390	732869	726267	372015	490578	388786	451593	605432	307766	487521	444181	710401	386330	401037	516240	636228	493694	527972		0.974873	1	0.0392029
FTR4.83_431.1194	4.83	431.119	44924.9	40142.9	34876.5	87513.9	47455.5	54721.1	73269.8	68831.6	40199.6	46152.8	52611.9	24973.3	70141.2	29754.6	43550.1	41323.3	56809.5	35791.3	43275.9	45125.7	43477.6	63437.7	74487.5		0.974873	1	0.0404886
FTR3.28_152.0698	3.28	152.07	26845.8	20163.5	34011	16833.1	33257.6	21102	23445.8	27113.3	21720.5	16259	19550.2	21341.3	16727.9	20754.7	33539.6	25101.9	16059.9	31371.9	26809.2	21560.2	25297.6	6913.36	12746.2		1	1	0.0410302
FTR2.12_156.0415	2.12	156.042	119555	99554.8	118476	79084.1	47552.5	64630.2	43710	56849	211501	82772.5	265163	23164.3	70187.2	207623	73608.1	83131.3	79690.3	143193	211534	42658.3	65870.9	121225	107104		0.636602	1	0.0454899
FTR4.32_258.1099	4.32	258.11	1.19065e+07	1.14215e+07	9.59622e+06	2.01431e+07	1.72288e+07	1.57137e+07	1.98836e+07	1.93665e+07	9.98159e+06	1.29752e+07	1.01324e+07	1.19217e+07	1.63756e+07	8.08868e+06	1.27102e+07	1.16994e+07	1.8478e+07	1.00469e+07	1.03696e+07	1.36841e+07	1.70435e+07	1.31689e+07	1.40495e+07		0.974873	1	0.046099
FTR1.66_137.0451	1.66	137.045	463290	594207	464727	486051	467237	621328	463883	463863	380041	404282	557595	385772	308031	365633	326167	238891	598024	654266	604351	472077	393580	302365	406394		0.874862	1	0.0478802
FTR1.04_544.3387	1.04	544.339	8072.19	12298.9	17868.9	6660.28	4945.63	8902.64	6778.57	16624.4	7587.01	10943.9	16587.8	15885	5256.84	8650.51	4843.91	7057.69	18320	12805	13360.5	13536.5	10379.1	5643.49	5407.91		0.874862	1	0.0494578
FTR4.63_441.1762	4.63	441.176	66461.5	51642.1	59301	167083	167588	80913.4	205786	142136	50840	105024	40816.1	63058.5	145657	36255.9	93455.4	80418.5	126600	51525	47881.2	95857.3	136310	99486.4	127104		1	1	0.0497923
FTR4.32_258.299	4.32	258.299	46769.2	30282.1	26254	172427	126674	72336	165109	123905	27616.3	63568.5	18076.4	45210.9	129202	20116.8	75172.3	61155.1	125603	34084.2	16915.7	46200.4	107202	96234.7	99859.7		0.974873	1	0.0510358
FTR3.92_258.1101	3.92	258.11	23964	16538.7	13147.4	52145.3	28266.8	19828.4	63159.4	23168.5	13551	21448.3	8107.77	17871.8	24542	10265	17063.8	19167	18361.6	24466.6	13306.4	30625.2	25155.5	13715.5	46627.5		0.728991	1	0.051078
FTR4.69_184.073	4.69	184.073	5.06861e+06	4.30065e+06	4.56262e+06	6.29629e+06	4.25648e+06	3.92462e+06	5.58526e+06	3.73695e+06	4.05854e+06	4.57464e+06	3.34645e+06	3.88455e+06	3.97418e+06	4.35884e+06	3.6445e+06	4.22214e+06	3.93173e+06	4.32878e+06	4.21172e+06	5.10878e+06	4.71849e+06	3.20276e+06	5.04736e+06		0.825498	1	0.0514609
FTR6.5_129.1015	6.5	129.101	17634.3	14370.8	14688.2	13197.5	14899.5	14882.1	15349.2	16165.2	13438	12989.4	10270.1	12859.7	7775.86	12540.7	12644.5	14385.1	9972.14	15882.4	14602.2	13980.3	16055	5453.13	15310.7		0.974873	1	0.0543282
FTR1.22_202.1061	1.22	202.106	15722.9	17234.2	13112.4	12438	11484.1	14136.1	13881.4	11231.1	14732.3	11024.6	19924.5	21905.8	15056	13590.9	12088.9	14833	11199.4	14332.1	12510.2	16219.8	16687.2	7148.58	22158.1		0.924719	1	0.054687
FTR2.04_394.2165	2.04	394.216	11017.7	12024.8	11414.8	16062.4	11835.6	14254.3	11949.5	12247.5	11966.2	11506.7	13185	11428.1	12418.3	9173.76	10237.5	8866.57	14755.3	12332.4	11264.7	12995.6	12242.1	12202.9	10476.2		0.682201	1	0.0567003
FTR3.65_130.0493	3.65	130.049	1.45004e+06	1.17114e+06	1.99231e+06	1.80928e+06	1.17351e+06	1.60414e+06	1.75492e+06	1.99144e+06	1.28239e+06	1.48521e+06	1.4438e+06	2.62512e+06	1.49244e+06	1.53432e+06	1.87165e+06	1.81875e+06	1.59541e+06	1.52983e+06	1.40315e+06	1.7765e+06	1.40795e+06	1.35178e+06	1.27281e+06		0.776814	1	0.0639472
FTR2.93_274.0916	2.93	274.092	17569.4	17088.1	19609.1	18129.9	25171.3	13597.9	20272.3	11373	23911.3	22019.7	19067.5	20100.4	20048.7	18396.3	19193.3	22508.4	15337.4	15983.5	20003	20680	20153.6	16695.2	13016.4		0.636602	1	0.0660062
FTR4.79_161.1275	4.79	161.127	103965	133463	54419.3	83376.7	48133.5	85832.8	77843.4	90631.1	99193.7	76712.5	114730	47361.2	99455.4	84308.7	46007.7	53532.2	89398.2	115334	80801.5	81182	75629.3	121932	72741.4		0.508332	1	0.0660422
FTR3.06_215.1021	3.06	215.102	16856	13401.7	20525.9	11269.2	9726.33	12270.1	12379.6	8762.91	10130.9	10097	28634.9	17415.7	13158.9	22414.4	20380.9	8850.11	12129.5	15998.3	19362.9	10700.1	9792.61	19486.5	10312.6		0.776814	1	0.0675236
FTR6.11_175.1184	6.11	175.118	1.63961e+06	1.59007e+06	1.48154e+06	1.65175e+06	1.42766e+06	1.50211e+06	1.60866e+06	1.77531e+06	1.60997e+06	1.48306e+06	1.28725e+06	1.40171e+06	983585	1.49188e+06	1.17245e+06	1.53754e+06	1.17697e+06	1.69606e+06	1.75279e+06	1.50453e+06	1.61751e+06	635083	1.74558e+06		0.776814	1	0.0679525
FTR4.33_537.1959	4.33	537.196	692754	768287	589816	798747	730241	893000	650569	865424	580480	690245	750611	674856	564570	581229	668197	601186	901877	553788	759831	751850	762737	536780	492236		0.549544	1	0.0680887
FTR2.04_132.1441	2.04	132.144	37778.6	37894.5	42095.8	50340.3	41296.5	45882.8	43445	41719.4	42107.2	39699.1	43309.7	39735.5	45667.3	33774.3	33398.7	31297.6	45245.1	41722.8	37486.4	44094.7	40674.5	44337	40262.5		0.468801	1	0.0683293
FTR2.04_787.4284	2.04	787.428	9694.4	10726.3	10195.7	13867.2	11726.8	13107.5	11955.9	12277.4	12039.1	11175	13282.7	11465.2	11638.4	9037.35	9632.75	8606.74	13212	11582.3	10978	11762.5	11355	12281.5	9794.55		0.395092	1	0.0717554
FTR2.63_265.1126	2.63	265.113	27290.8	36474.3	60299.9	21442.5	39638.4	28808.1	27710.6	35200.9	37380.9	21133	31029.3	36567.3	14191.9	34967.8	25808.9	38024.8	13531.5	42293.6	43948.5	18928	54338.5	11514.1	28081.8		0.874862	1	0.0722039
FTR6.11_158.0915	6.11	158.091	33090.2	35547.2	30642.3	31241.1	27311.5	33361.3	33905.9	36829.7	32910.9	32085.3	30820	31461.9	22909.1	32587.7	23526.8	31087.1	24377.9	35954.4	38289.2	33957.8	33165.8	17090.2	34083.9		0.825498	1	0.0742871
FTR1.62_257.113	1.62	257.113	37711.1	34276.1	31850.4	11414.7	50687.9	28029	23649.9	25495.9	24790.4	16378.8	14694.2	19516.7	10556.2	25523.7	20276.8	7025.83	26996.4	61761.8	45461.6	18009.2	24144	5107.43	7653.76		0.468801	1	0.0747144
FTR2.03_132.0761	2.03	132.076	4.04276e+06	4.39146e+06	4.06023e+06	4.49961e+06	4.16821e+06	4.78013e+06	3.99436e+06	4.44771e+06	4.02707e+06	3.91786e+06	4.90645e+06	4.03706e+06	3.75769e+06	3.70772e+06	3.45868e+06	3.42861e+06	4.64813e+06	3.90843e+06	4.47981e+06	4.72164e+06	4.16219e+06	3.54166e+06	3.47397e+06		0.270289	1	0.0759812
FTR1.8_268.1046	1.8	268.105	12044.8	43850.5	37155.3	32430.6	25498.8	43174.8	8612.24	52871.2	13488.8	34454.2	143852	31220.1	40625.8	14713.6	35718.1	16791	56698.8	11532.8	45300.1	80791.5	19033.7	45452.3	14165.5		0.682201	1	0.0768044
FTR1.92_559.15	1.92	559.15	129003	147413	117248	151916	135828	141628	130719	143387	167356	138493	176001	133247	125940	168514	133393	133561	148041	103806	176744	129776	158775	117284	121575		0.431033	1	0.0770203
FTR1.73_132.1018	1.73	132.102	118967	111875	90577.2	98415.5	97720.3	120328	111911	132782	120659	100394	64090.5	81907	52897.5	104489	86390.8	101376	77010.1	121994	120704	88270.7	106492	34251.2	119430		0.874862	1	0.0796598
FTR1.46_402.0935	1.46	402.094	11775.4	13923.2	6264.02	16491.6	7295.74	14239.6	17018.8	9385.23	7516.91	8942.76	8698.35	3298.14	10318.7	10954.8	8359.71	4162.05	10668.6	12611.3	11499.9	6059.06	4804.96	15975	14699.8		0.776814	1	0.080469
FTR3.28_169.0965	3.28	169.096	29568.2	22691.6	37775.9	16598.9	39056.7	25287.6	22238.7	29771.2	24193.9	20644.4	23110.6	24053	20535.7	24062.3	33680.6	24284.2	19928.2	33881.6	30482.1	24009	27862.2	9130.33	15076.9		0.974873	1	0.0823731
FTR3.55_277.104	3.55	277.104	16331.5	10707.1	12493.6	16786.4	25218.1	10214.4	17650.7	9927.71	7329.51	11301.7	8766.9	9804.81	20528.2	5055.76	5543.88	6776.48	14649.3	18915.4	9304.9	27025.4	8909.28	9701.78	9704.02		0.395092	1	0.0829873
FTR1.8_136.0613	1.8	136.061	11460.7	19559.4	17408.6	22984.3	4724.97	16276.5	14968	12361.3	25454.2	18571.8	43122.4	19128.7	27453.3	18916.2	24664.4	6863.19	8593.29	4112.19	22947.1	33573.5	8621.21	38026	17733.3		0.682201	1	0.0846078
FTR2.04_263.1462	2.04	263.146	76214.8	85629.9	82154.8	102087	84888.1	97141.7	84697.1	87870.4	83660.4	81918.6	99940.1	82979	86350.8	72413.7	67864.7	65189.7	98551	82457	81858.7	91314.9	83220.2	85392.2	75907.2		0.219303	1	0.0856922
FTR4.68_550.2061	4.68	550.206	217049	126149	113578	371291	117901	64257.8	295496	73445	120348	118447	42905.5	37986.3	155687	117442	79381.9	120235	86404.2	185591	87965.3	141829	159198	76433.9	256531		0.776814	1	0.0869352
FTR2.1_207.9881	2.1	207.988	4557.43	4399.71	5271.18	5923.86	5469.19	6266.97	4578.33	5605.14	4781.76	4736.76	5675.85	5587.61	6561.94	4166.22	4584.95	4050.53	5056.25	5034.59	4781.27	5306.64	4646.8	6436.95	4582.02		0.395092	1	0.0887653
FTR1.66_229.1535	1.66	229.154	12067.9	8701.33	22143.9	8964.12	41061.3	11872	18449.7	16488	33228.6	29795.1	12188.9	46308.5	17301.7	69389.2	51660.5	39511.6	11372.9	9607.65	14369.3	19771.7	8332.31	26930.3	28577.3		0.825498	1	0.0901863
FTR2.04_525.2853	2.04	525.285	52434.6	61177.3	56396.5	79611.4	59558.4	71494.4	59741.6	61808.1	59404.8	56408.7	69928.4	57340	62944.5	49246.3	47649.3	44270.7	70360.3	58493	55131.1	62281	59487.3	65140.6	52607.4		0.361025	1	0.096948
FTR1.59_104.1067	1.59	104.107	2.4885e+06	1.97981e+06	2.05036e+06	1.99121e+06	1.55599e+06	2.21797e+06	1.87985e+06	1.75529e+06	1.05527e+06	2.11186e+06	3.19033e+06	1.81967e+06	1.81937e+06	1.3254e+06	1.28022e+06	741097	2.1708e+06	2.40793e+06	2.01896e+06	3.46621e+06	1.28027e+06	1.31036e+06	1.69162e+06		0.508332	1	0.0975133
FTR2.67_169.9852	2.67	169.985	31628.7	31479.9	27765.8	39700.6	40885.1	41876.5	32393.1	39757.8	28011.6	41822.4	38730.3	31228.4	28231.8	29903.6	25119.7	25043.7	35234.9	30432.4	32444.8	40268.7	35991.4	38515.3	27223.6		0.328862	1	0.0984159
FTR4.47_242.6414	4.47	242.641	16210.1	20900.3	19924.8	20271.2	20128.4	20541.3	17964.8	17762.8	16897.7	19548.4	22815.6	18220.2	19563.2	17040.9	18274	14708.5	18032.3	21798.2	18886.7	20073	13351.2	16466.4	19066.3		0.298618	1	0.0996909
FTR2.02_154.0573	2.02	154.057	19668.6	21815.7	16505.7	17600.7	15461.5	22108.1	13597.5	18618.2	15390.8	15727.1	25339	16222.6	13564.3	17861.8	14540.6	12210	22523.3	15439.5	23543.1	21686.6	15698.4	12854.4	11132		0.298618	1	0.100125
FTR1.5_401.25	1.5	401.25	13055.5	12001.5	7975.48	14187.5	10713.1	13366.7	12373.6	10220.8	15771.5	14693.5	12213.9	5347.06	9618.25	16136.8	14185	16093.7	5019.78	11538.9	14444.8	12153.1	15010.3	6070.88	5977.75		0.825498	1	0.101127
FTR1.45_248.1493	1.45	248.149	207092	142421	95092.4	101125	188393	127782	88697.1	150270	178633	150746	74724.6	25834.4	262167	132349	101686	88124.7	120812	84073.8	76784.2	62426.4	64185.8	343558	211377		0.270289	1	0.102245
FTR1.06_494.3243	1.06	494.324	5401.2	8123.66	9693.87	2854.81	2733.84	5787.01	2873.79	10239.1	3743.33	6716.07	14370.6	14692.3	1728.49	5060.84	2432.94	5966.75	9265.9	7717.99	8126.78	8537.78	6986.8	2995.05	4239.66		0.874862	1	0.103163
FTR4.79_144.101	4.79	144.101	88649.1	126817	42223.5	74900	43234.5	73115.3	69578.5	82403.9	89659.5	69996.9	107833	39446.3	92913.9	73035.4	39990.8	47104.9	72630	100002	68652.4	73710.7	69759.6	104979	64844.8		0.431033	1	0.105392
FTR1.67_114.0661	1.67	114.066	666042	834357	950273	907948	1.04198e+06	830773	865893	1.01562e+06	1.02685e+06	890973	990355	1.16404e+06	846125	999198	832638	842688	960548	760886	912819	859731	1.01572e+06	779656	809307		0.122745	1	0.107727
FTR8.21_489.1144	8.21	489.114	21497.3	26308	24725.7	40521.6	29667.5	33156.6	30895.1	26728	27065.3	29802.7	22712	30236	35248	25147.8	25945.7	23924.8	31810.2	21850.9	23245.8	20448.4	29879.1	36352.5	27322.1		0.395092	1	0.108183
FTR1.67_227.126	1.67	227.126	9451.98	11062.7	14928.8	14048.8	16849.5	10136.8	13589.3	15457	16001.8	14051.1	15580.9	20611.3	14196.7	15410.7	13437	13425.8	13910.5	11103.9	12482.3	13086.6	16089.4	12905.1	13610		0.122745	1	0.10883
FTR1.97_150.0582	1.97	150.058	62761.9	52140	47233.5	48377.9	42708.9	50896.8	58282.7	67804.6	56543.9	43685.4	24417	31658	16770.7	44176.5	38431.9	54645.3	25686.5	52418	51660	36330.8	49118.8	8121.11	69487		0.825498	1	0.109132
FTR3.65_147.0756	3.65	147.076	535169	638646	773865	694801	428897	614308	679095	761825	506702	579245	571356	1.05695e+06	604105	606104	708547	673047	598797	579867	536787	696878	539370	540864	507764		0.508332	1	0.112536
FTR4.88_189.1584	4.88	189.158	72755.7	77869.9	129035	58274.9	91756.9	76007.6	55168.4	67294.7	76343.7	78986.7	96253.4	168377	59896	76091.6	94109	75342.4	90149.9	89391.4	77311.9	84971.6	77136.2	74514.6	41056.9		0.825498	1	0.112761
FTR4.32_772.3189	4.32	772.319	126236	82942.7	73560.3	571769	425057	226611	666138	468657	78889.7	208046	45050.1	144175	475832	41176.6	211513	164551	400816	97831.6	57529.8	160394	373851	322022	371931		0.924719	1	0.11286
FTR8.18_319.2331	8.18	319.233	5988.82	2438.92	3808.53	2875.99	2739.92	2404.03	3544.86	337.008	2974.72	2922.95	4878.01	1794.4	6340.59	3774.96	1960.74	1655.9	3129.12	5468.52	2874.06	2429.27	1054.73	6258.13	2983.52		0.549544	1	0.113998
FTR1.34_298.097	1.34	298.097	8708.73	11841.2	11215.5	15492.8	13981.7	19369.8	13813.6	25014.5	14489.8	13396.9	12094.3	15474.3	9162.06	13772.3	18797.3	12633.3	12732.6	6518.01	11969.8	8519.43	10168.8	17729.7	18337.6		0.508332	1	0.1153
FTR1.85_104.0704	1.85	104.07	71623.5	80714.4	93610.8	76389.7	86534.7	89336.5	71577.8	87131	64168	83599.3	103061	75691.6	74953.7	62258.9	68002.7	49992.5	87982.3	85493.3	100434	94478.5	66045.4	73435	38678.7		0.592339	1	0.116474
FTR1.28_227.064	1.28	227.064	34881.4	29594.1	34161.5	33602.1	9645.42	43023.8	27193.8	44307.6	12737	33551.1	51239.4	55220.2	30825.1	16998.4	20112.9	6370.94	50436.1	33044.4	31550.8	79328.2	11035.7	23432.6	15101.5		0.328862	1	0.119539
FTR4.89_385.1286	4.89	385.129	97579.9	121710	199670	127464	167989	138116	124790	158550	143007	128698	127966	218950	121256	114971	167569	135171	174190	94984.6	134327	140491	107747	115061	108358		0.508332	1	0.119643
FTR2.09_182.0806	2.09	182.081	9460.09	8368.98	6893.68	6732.01	7290.04	8258.92	8441.21	10762.5	6714.51	7098.79	4779.41	5930.15	3455.24	6353.74	6971.94	7550.36	5058.05	7160.02	7666.52	6868.19	7791.52	2709.47	7335.94		0.825498	1	0.128806
FTR3.4_116.0334	3.4	116.033	27649.6	21012.9	17430.4	24215	25722.4	16330.5	23704.2	15650.3	24286.7	14943.8	16241.7	18854.2	19626.2	16678	13391.3	18875.9	15273.9	27803.7	21463.3	24472.3	16026.3	10313.6	18326.4		0.468801	1	0.129315
FTR6.05_263.1122	6.05	263.112	26292.3	25683.5	33358.9	17726.4	11647.9	21665.1	23389.2	16272	22767.2	22908.2	57984.5	30493	19696.5	44622.3	21977.8	23680.7	15165.2	34806.1	33918.9	29428.6	19666.2	15982.9	23522.3		0.874862	1	0.142251
FTR1.67_188.0698	1.67	188.07	67717.3	66930.1	55768.4	47547.3	71506.5	62766	56010.2	84993.3	60208	41433.8	30220	49641.3	32287.1	53248.6	54853.1	65404.4	47380.8	53928.4	59982.2	54529.4	61045.6	17520.2	39839		0.431033	1	0.142331
FTR1.83_203.1385	1.83	203.138	64055.5	80391.2	50860	58426.5	50193.9	34508.3	62889.6	35298.4	67093.7	42168.9	48813.3	37800.6	103872	69188.2	40984.9	39773.6	48777.6	54417.4	30728.4	46339.6	47626.2	83404	76765.4		0.431033	1	0.143537
FTR4.68_572.1884	4.68	572.188	34683.8	27080.9	10401.5	66856.6	12000.3	17543.5	41812	12634.6	29957.6	8704.32	9852.42	1699.14	21984	23227.6	7931.24	12556.3	18571.6	44086.1	22858.8	16175.9	29582.6	11839.4	21614.6		0.924719	1	0.144372
FTR8.45_487.2132	8.45	487.213	2221.56	1990.14	1691.09	2328.54	3588.35	2643.38	3153.6	2110.09	1724.55	2166.68	2235.82	2420.32	2534.36	1848.82	1498.31	2079.02	2474.34	2234.88	1962.52	2095.58	1630.71	2344.96	2602.63		0.361025	1	0.149837
FTR2.67_316.9825	2.67	316.983	13835.8	11511.9	10727.2	16316.1	16196.5	14585.3	11658.9	14428.7	9007.46	17032.8	14122.9	10115.1	8979.99	10799.2	6356.03	8609.56	15058.3	10326.4	10112.7	15525.5	14138.2	12686.7	10390.8		0.298618	1	0.159587
FTR1.06_496.3393	1.06	496.339	51070	76470.2	113816	34418.9	39514.3	58156.9	34134.3	125147	30345.6	69720.5	93410.4	147342	34891.9	42530.9	24663	34966.3	115331	73419.1	85338.6	81645.4	72851.1	33617.1	25258.5		0.636602	1	0.160191
FTR1.55_241.0794	1.55	241.079	68688.8	114464	93522	128257	64481	100162	116227	137400	49212.4	74420.8	47713.4	61001.5	55424.3	81784.2	118827	72205.2	108880	57293.6	75781.9	50774.9	91399.8	75688.8	33355.8		0.636602	1	0.164368
FTR1.21_178.133	1.21	178.133	17284.4	3739.76	6216.03	10689.9	4591.02	2550.02	4203.55	4736.99	10237	11098	3261.05	1493.64	3869.34	4715.83	5498.99	8451.18	6066.66	3724.65	5590.75	9335.39	4400.15	4482.95	3155.98		0.974873	1	0.169109
FTR3.4_351.1578	3.4	351.158	26953	17017.7	13816.7	16925.6	19057.2	11462.4	17660.9	13131.5	37292.9	15883.3	10525.2	11669.3	38710.6	19098	17205.4	23943.8	13309.9	15382.2	14881.1	15127	12795.2	25274.8	15821.3		0.728991	1	0.170773
FTR1.67_205.0975	1.67	205.097	36384.6	38003.1	29073.5	25973.7	37310.6	36932.3	30808.8	45580.8	31452	22339.6	18010.3	26546.2	16854.3	26336	25180	29837	26982.3	30823.3	33589.3	30019.5	32356.5	10197	21135.7		0.468801	1	0.174706
FTR3.39_134.044	3.39	134.044	121420	90169	74377.9	102542	104176	66227.4	101669	65664.7	100894	66663.8	67953.1	77508.1	88929.1	69744.4	57143.1	76144	53490.1	110464	85327.8	106468	68620	42280.8	77523.9		0.431033	1	0.184911
FTR1.67_162.1124	1.67	162.112	2.24203e+06	1.45879e+06	1.25933e+06	1.41707e+06	1.87801e+06	1.06186e+06	1.50178e+06	1.21117e+06	2.10255e+06	1.94599e+06	1.03619e+06	745421	2.38275e+06	1.84047e+06	1.56286e+06	1.56234e+06	1.21464e+06	1.16737e+06	1.39984e+06	1.08571e+06	1.09758e+06	1.99899e+06	1.39467e+06		0.431033	1	0.185453
FTR1.94_270.1454	1.94	270.145	17623.7	21556.8	14893.5	16063.8	14038.5	14723.8	19085.7	22641	27657.2	13631.1	10291.4	12223.6	6932.65	16285.4	15444.3	25602.3	8068.49	12219.5	18227.4	10261.1	17906.3	1763.02	18345.9		0.592339	1	0.195057
FTR1.16_232.1537	1.16	232.154	110590	90130.5	152122	115569	256139	118162	112635	148516	223397	233683	91034.3	127903	166176	127642	126806	98329.8	82488.5	84545.7	94169.6	53055.5	67207.2	354262	198775		0.0832135	1	0.2011
FTR5.03_189.1334	5.03	189.133	72031.4	69314.8	47945.5	70539.4	41432.4	66230	77681.6	84806.1	65211.1	60487.5	39548.5	46316.3	19781.5	55289.7	39534.4	57901.4	32178.4	61158.4	74513.4	34071.2	59692.5	9498.94	87346.5		0.361025	1	0.203526
FTR9.04_599.1682	9.04	599.168	4025.32	4540.61	2454.59	4615.66	2614.17	3792.69	4464.4	3189.58	5588.92	3020.01	4496.07	2161.13	4499.14	4937.96	2720.63	4633.59	2882.21	3077.83	2841.62	1388.75	1931.7	4069.29	6594.48		0.298618	1	0.214499
FTR1.77_176.0909	1.77	176.091	13284.3	17244.7	10252.6	14214.7	6718.65	12358.1	18219.9	18621.2	22410.4	10045.2	9190.73	2776.97	15910.2	10713	7592.19	8691.3	15733.1	11152.2	7885.74	10659.2	7433.49	16407.2	14826.9		0.328862	1	0.220707
FTR1.69_310.1763	1.69	310.176	67316.4	170739	68769.3	212703	41325.8	124742	150963	159696	95051.9	103171	63161.5	51506.8	33385.9	106034	66520.1	110650	33246	61846.4	115068	25962.6	57293	20699.3	307224		0.196572	1	0.221813
FTR9.01_537.6645	9.01	537.664	2763.42	3550.7	2626.93	3929.97	3420.33	4108.69	2878.31	3955.21	3938.5	3468.42	5325.93	2914.54	3270.59	3812.93	3005.42	3800.78	3690.18	3270.64	3605.99	1983.43	2639.91	2787.51	2752.51		0.108197	1	0.222135
FTR1.71_384.1152	1.71	384.115	6765.87	9854.92	8754.71	4953.19	5384.65	8428.59	4944.46	12936.5	12689.4	10878.6	9135.43	6830.19	8378.96	10270.7	8520.98	7364.73	5250.66	8033.5	7557.81	4195.48	4636.92	8198.15	12485.7		0.175618	1	0.22222
FTR1.72_166.0857	1.72	166.086	262549	239138	215977	209592	410537	238963	284876	318852	270909	219823	138927	201643	137654	221852	219323	273213	170759	205819	244438	202782	261275	70154.3	205541		0.270289	1	0.225772
FTR1.61_146.0922	1.61	146.092	3810.94	7334.89	10088	12916	11518.5	7037.93	8495.37	7407	12741.5	4172.64	5700.67	4893.86	4279.02	13818.3	5149.41	8391.38	5521.37	3990.97	8723.54	1738.49	12207.6	12578.9	4356.64		0.468801	1	0.228738
FTR1.72_120.0802	1.72	120.08	157491	141446	129546	123747	245579	137821	171916	188765	162250	136785	85889.8	124124	85716.6	134198	132416	167965	97993.1	117430	145641	119324	156558	42512	124475		0.243861	1	0.237538
FTR4.66_624.2438	4.66	624.244	8023.65	4840.44	3505.27	28950.8	11872.5	5062.98	31718	9283.88	4314.4	7363.2	2025.74	2344.55	17364.9	2917.68	5852.2	6397.48	9054.09	5832.87	3196.45	6890.89	13282.8	8364.45	17077		0.636602	1	0.240655
FTR1.34_204.1229	1.34	204.123	1.69574e+06	1.10843e+06	1.5056e+06	873829	1.95107e+06	1.07696e+06	762406	1.17804e+06	1.32608e+06	1.76679e+06	1.13702e+06	909371	1.61326e+06	1.05037e+06	1.23898e+06	705122	1.33184e+06	1.04862e+06	1.07629e+06	1.32644e+06	573153	1.53801e+06	887996		0.270289	1	0.246967
FTR1.34_145.0493	1.34	145.049	18487.8	11567.4	16573.2	9994.72	20866.4	11926.4	7865.82	12077.5	13506.8	18072.9	13078	10361.7	17102.3	11113.3	13658.5	7809.07	14452.2	10837.7	12125.1	12706.4	5827.62	16407.9	9313.44		0.270289	1	0.263559
FTR3.04_290.1345	3.04	290.135	41779.9	14983.2	11297.8	42651	42720	25571.8	13047.3	24829.5	45969.3	41911.2	14708.9	32659	134748	32750.4	94186.6	13848.9	27667.1	5843.76	14553.5	10238.7	25428.3	83619	2441.19		0.175618	1	0.265861
FTR2.67_463.9789	2.67	463.979	13821	10079.3	8852.59	16014.8	14928.7	13229.8	8802.86	13094.9	6027.81	17191.1	10790.8	8243.59	5977.77	8202.56	3004.98	7740.23	13314	7931.84	6879.46	11178.2	11530.6	11010	10233.5		0.328862	1	0.269135
FTR7.35_275.0527	7.35	275.053	17797.1	14511.1	7449.89	15330.6	7500.5	11086.8	16107.3	14998.1	24783.4	14184.8	19002.6	10347.3	28135.2	20842	14367.5	13457.1	8512.85	6380.24	10190.8	4388.73	5646.09	24288.9	30883.1		0.138777	1	0.273431
FTR1.04_524.3698	1.04	524.37	4268.75	9280.54	17634.1	4228.54	4823.42	5898.81	3819.85	16787.4	2684.37	7974.29	8606.53	28585.8	6257.81	4079.45	2637.44	2550.11	17692.5	9596.4	10186.4	9398.44	6759.15	4688.39	2325.98		0.825498	1	0.286762
FTR4.45_188.1751	4.45	188.175	131283	78391.2	27560.5	58397.5	51030.7	46506.7	61554.4	24454.2	125912	32231.3	35963.2	18801.1	80204.4	144557	65669	167698	17683.5	42211	18391.8	17198	26483.1	50914.4	75385.5		0.270289	1	0.291311
FTR7.93_427.0965	7.93	427.096	37909.4	35813.6	40915.7	41167.7	48817.5	40894.1	59023.1	45623.7	39116.3	57677.3	6385.26	4717.31	17199.4	35980.3	25781	37546.3	14122.6	50519.4	23916.2	38901.4	13915.2	10387.4	52548.3		0.328862	1	0.296291
FTR1.35_202.0719	1.35	202.072	2310.3	5009.46	18971.9	3305.87	7816.81	2264.67	4199.75	9067.57	10838.9	6934.83	5274.55	7741.89	10657.9	3164.79	3363.01	4547.37	7738.59	6384.96	8985.26	8390.34	5130.82	4652.78	1438.8		0.636602	1	0.3088
FTR1.46_286.1442	1.46	286.144	20825.1	14689	11424.1	95.9333	183.409	4626.95	5245.12	26793.7	9772.56	62124.7	10654.8	8631.9	31104.9	5351.34	39160	10485.5	29319	193.88	314.635	10783.8	322.18	10532.9	8494.7		0.776814	1	0.311054
FTR5.2_124.086	5.2	124.086	51124.1	24045	87373.3	86032.1	69377.6	32185.2	82279.2	49435.7	39441.6	62284.9	27811.8	117944	75145.2	63950.9	55229.9	38406.2	36160.3	19658.2	20498.3	63363.6	46053	54485.5	107882		0.196572	1	0.337794
FTR2.62_165.9898	2.62	165.99	8357.55	12474.1	8699.05	16796.8	15472.8	14563.2	19556.6	13608.3	7967.3	11968.3	1355.34	982.019	2847.46	10342.3	9559.62	10099	2157.38	17503.2	4650.6	8939.15	913.288	3511.12	16359.2		0.468801	1	0.338942
FTR5.2_170.0915	5.2	170.091	381217	170016	663587	628942	519631	221391	627325	359826	285368	467995	181612	922360	572022	508214	403337	279390	244641	142260	149377	461762	347539	416506	858016		0.175618	1	0.341417
FTR8.08_335.0734	8.08	335.073	11236.1	8774.34	14007	7742.16	5372.49	10187.9	8427.56	7357.75	7091.48	9957.78	12917.4	13988.6	8037.65	8860.54	6714.28	3278.06	9198.29	11820.5	8314.31	10453.4	3886.4	5942.42	8182.67		0.175618	1	0.345207
FTR3.5_264.1189	3.5	264.119	56770.9	221323	140637	62265.6	179197	252771	289950	143422	161360	171665	211409	187266	164428	197728	64516.3	97763.2	256945	207078	94356.3	98115	72464.2	146390	194746		0.298618	1	0.348125
FTR2.95_268.0512	2.95	268.051	13156.2	13528.7	21134.9	47457.7	26514.5	9928.6	29631.7	13084.7	11734.3	42814.8	7070.32	22647.3	22129.4	22791.7	26585.2	13359	11859.3	14913.5	18420	16966.9	14484.1	22501.7	13497.2		0.682201	1	0.355228
FTR1.04_522.3555	1.04	522.356	20424.9	33858.7	57168.3	13138.4	10685.4	19419.4	14553.2	51765.7	14054.7	29142.9	41892.3	74571.4	16259.5	19189.2	10170	14712.5	36786	28886.3	33976.4	33575.2	23832.8	14206.3	12816.2		0.549544	1	0.356344
FTR3.48_159.148	3.48	159.148	29445.8	24675	17837.4	29612.8	18000.9	28467.2	27606.2	27933.3	41273.8	33483.1	24006.2	31131.4	22810.3	66492.4	31689	36322	13434.8	33170	14767.3	9714.38	22566.5	25450.1	24782.4		0.298618	1	0.359103
FTR3.04_312.1154	3.04	312.115	15902.6	5644.22	4668.61	13698	15610.7	9458.96	4517.62	9614.43	16083.8	14823.7	6013.21	13389.3	33902.7	12827.7	28854.8	4444.85	10203.5	2470.74	5959.89	4656.26	9628.42	20541.9	1467.22		0.196572	1	0.360119
FTR4.68_733.2742	4.68	733.274	8433.71	3099.87	2412.15	23254.8	2759.09	1037.92	16287.9	1265.42	3747.78	2758.48	376.812	313.468	5915.76	3395.08	1554.28	3146.94	1072	7529.63	1527.16	3596.15	4774.37	1895.33	12436.1		0.924719	1	0.362462
FTR8.23_305.2183	8.23	305.218	12293.1	17958.4	12571.2	11339.3	11879.6	13877.5	16122	14179.8	26997.7	12316.2	11868.3	10358	18263.6	21517	14971.6	12359.9	7897.19	10185.2	10263.7	4897.15	6769.82	15672	22712.2		0.108197	1	0.363144
FTR2.25_282.1194	2.25	282.119	24769.3	16415.5	18311.7	12915.6	23868.3	14821.7	17286.5	21450.6	19275.7	19257.7	19745.3	25449.5	20434.7	20655.2	17872.8	12961.7	15898	12275.2	15856.6	20708.7	19012.9	7220.32	14340.5		0.018163	1	0.375041
FTR1.4_160.1322	1.4	160.132	67985.1	41111.2	43741.2	63655.1	108431	41166.8	46334.1	51450.2	458615	45803.1	53096.9	111178	135617	82099.5	27948.3	48296.4	52109.9	29664.5	69660	82626.7	160913	98416.3	89059.9		1	1	0.398152
FTR7.93_449.0786	7.93	449.079	22204.1	20851.4	22139.1	21296.6	26292.5	20178	25242.7	22845.4	19659.8	26688.2	2890.48	1030.28	7512.89	21426.1	14232.6	17444	6357.48	24063.9	12201.3	18841.3	6644.86	5460.1	21316.1		0.0950494	1	0.402671
FTR1.14_254.09	1.14	254.09	1805.05	1330.65	1875.52	2042.6	93815.1	76543.6	1451.78	2085.53	1808.96	1412.51	1427.1	103962	35751.8	2232.69	573.823	1979.56	1769.05	1541.64	1977.77	63526.2	1566.59	80170.1	4769.55		0.825498	1	0.415487
FTR1.37_262.1646	1.37	262.165	139682	35902.7	37689.5	58078.4	58066.1	31895.6	66291.4	43314.9	85424.8	54926.8	32744.3	48903	144717	63392.7	72280.9	44076.7	37414.7	33035.8	42172.5	43084.3	45223.8	71154.4	45464.1		0.431033	1	0.416758
FTR2.21_210.1333	2.21	210.133	18606.1	2618.86	872.605	3456.51	2746.36	2778.71	44117.2	4970.17	38560.5	15928.5	985.457	3253.92	6880.08	3368.17	29509.6	4380.36	23375.8	1351.07	2618.13	2666.28	6175.43	388.99	979.343		0.395092	1	0.424364
FTR1.48_500.1791	1.48	500.179	7803.56	44547.3	9859.82	39753.2	14274.7	76261.1	61872	92475.3	7464.57	79228.5	29897	5730.81	10373.1	9470.15	4443.77	2132.99	10823.7	8785.37	27682.5	4079.43	6719.58	5849.39	163467		0.0546915	1	0.426028
FTR5.37_260.1715	5.37	260.171	38178.9	39251.4	75765.9	71918.7	79971.8	43612.7	70622.4	24115.1	19109.5	42760.4	103623	15560	23494.9	54157.3	21671.8	14645.7	19553.3	82808	39491.9	51245.7	18192.5	60225.3	24927.6		0.270289	1	0.439845
FTR4.15_203.1496	4.15	203.15	310764	153214	237109	205742	278820	128236	318972	216500	294705	150919	165492	572420	439455	311629	148779	150102	196217	132309	101539	229455	190251	190838	440306		0.0726009	1	0.45076
FTR3.97_159.0761	3.97	159.076	167670	97720.6	53981.6	101209	76575.9	73031.4	185279	145968	20599	57727.4	21978.2	36192.3	39929.9	25657.2	13938.3	9950.11	17266.3	98439.6	67913.5	78328.8	21732.4	8362.88	202119		0.175618	1	0.453517
FTR3.97_176.1021	3.97	176.102	65205.1	37478.7	21372	41211.7	31205	27763.7	74803.2	55370.4	7908.93	21981	7577.32	14976.4	15172.5	10353.8	6427.79	4637.13	6842.04	37490	25589.1	29682.6	8599.24	3414.97	80000.7		0.175618	1	0.45564
FTR3.22_264.119	3.22	264.119	9269.93	52743.5	29055.5	8946.7	40655.8	56338.2	61695.8	29979.3	34980.2	42920.7	38166.5	33956.5	26412.9	44439.2	12684.5	12888.5	58994.5	44878.3	16055.1	20492.5	14097.7	24057.1	34160.3		0.196572	1	0.458993
FTR5.73_130.0853	5.73	130.085	11405.8	16723.1	23842.6	17582.3	17531.1	14379.9	19186.2	3206.03	3093.81	8466.93	21791.2	1662.08	3171.61	10272	4800	2633.27	2539.24	21595.7	9233.65	10415.6	1929.19	16656.3	7879.29		0.196572	1	0.511961
FTR2.93_252.0783	2.93	252.078	14358.7	17067.7	24051.1	80283.4	52232	14778.5	47489.5	20001.1	14979.4	68399.5	7201.86	27491	29400.5	28793.7	38919	23547.5	13277.4	16158.3	24286.9	18956.3	24046.8	25701	14721.6		0.361025	1	0.524102
FTR8.2_769.155	8.2	769.155	9186.9	14803	6628.68	11684.9	18555.4	11833	16502	16486.9	6624.3	14401.1	10202.4	13723.3	9081.42	9252.78	9588.29	9476.15	6788.25	9475.51	7272.2	5987.52	10818.3	8110.96	7080		0.0348324	1	0.542111
FTR5.73_232.165	5.73	232.165	42069.9	58882.3	94030.4	64842.3	70375	53406	75868.2	10213.8	10954.1	33764.9	85939.6	3200.43	6033.54	37196.6	16774.1	10516.3	9201.99	81760.4	31308.2	38475.6	6568.78	62126.2	28701.6		0.298618	1	0.542686
FTR3.97_214.0588	3.97	214.059	43946.4	33797.3	21754.8	31036.2	25213.6	28095.6	32198.9	35619.7	8694.91	19221.8	12634	16238.7	14342.3	13112.2	7890.82	4390.39	9808.4	27663.9	27991.9	26511.2	10312.4	4194.52	29413.9		0.0832135	1	0.543306
FTR1.86_172.1437	1.86	172.144	45667.7	24728	5545.5	14498.5	4497.11	11571.5	13092.6	14422.8	18158.7	6493.84	74328.9	76360.6	52055.5	16705.5	3746.25	17453.3	30478.7	12053.4	28157.8	11636.5	26719.3	7853.87	24177.7		0.776814	1	0.582983
FTR4.02_171.1484	4.02	171.148	54284.8	41959.1	24049.7	33547.1	136615	60231	39074.9	22349.7	55078.2	38820.8	43090.9	27560.9	85893.4	46870.6	76121.7	27013.4	25706.5	30691	22985.3	39615.9	25669.1	29380.9	25621.8		0.0631228	1	0.59083
FTR3.4_219.0969	3.4	219.097	4942.49	13714.1	80301.4	8557.2	6384.39	6818.87	6831.14	9390.52	20877.9	5841.67	35402.1	235486	18983.9	29654.7	54829.3	9487.98	41608.2	8757.72	14651.7	8182.67	20088.5	42975	2441.86		0.636602	1	0.613508
FTR4.03_188.1751	4.03	188.175	324731	246202	138975	193043	874363	398765	244442	130564	356090	237307	266685	178379	572953	282094	482816	166846	152234	186609	132647	245157	148178	185010	159495		0.0631228	1	0.6201
FTR7.54_294.2015	7.54	294.202	4864.58	8478.92	4528.17	5128.97	6948.55	17889.4	6609.86	18756	15176.9	8394.13	4074.78	10367	12075.8	9855.58	10144.9	6988.98	4477.46	6033.92	5658.55	4024.35	2697.58	7037.39	8433.75		0.108197	1	0.625128
FTR3.97_198.0844	3.97	198.084	208468	150057	78964.3	135393	101726	117177	161506	186940	32356.9	78945.5	41074.1	55645.8	51113.6	48000	25560.6	16479.9	32307.2	106357	114799	101337	38778.9	13538.5	150748		0.0832135	1	0.633192
FTR0.94_782.57	0.94	782.57	18077.4	66928	111377	17752.9	9377.91	19563.8	17345	95872.8	36531.6	36006.9	27190.9	101261	40598.1	6509.78	1682.05	1058.48	60782.9	32009.7	36813.2	45722.2	20284.1	30029.4	10138.6		0.468801	1	0.703941
FTR2.97_230.0953	2.97	230.095	46821.8	50732.3	78309.4	248357	85467.9	38178.4	126734	50281.8	40117	205894	25267.1	95478	108069	90745.8	71520.1	40884	43190.6	46714.3	71493.4	65134.2	44221.1	81803.5	43994.9		0.156376	1	0.704837
FTR3.19_198.0881	3.19	198.088	1.28102e+06	442591	79012.7	1.74456e+06	617364	500026	781494	233403	357696	345842	176839	156268	1.82234e+06	287654	187335	179112	239969	145611	261169	466280	167773	1.00855e+06	769248		0.298618	1	0.728224
FTR1.83_212.092	1.83	212.092	207.263	3234.56	126637	1261.28	1211.86	82588.1	36411	8271.36	6309	5112.03	13325.2	17734	4238.11	672.094	10190.2	29845.6	23296.8	24233.4	3943.73	3524.98	1018.74	418.612	21152.5		0.874862	1	0.747618
