# Supplementary material for: Metabolic Profiling of Brain Tissue and Brain‐Derived Extracellular Vesicles in Alzheimer's Disease
Source: J Extracell Vesicles. 2025 Feb 3;14(2):e70043. doi: 10.1002/jev2.70043 (PMC11791017; doi:10.1002/jev2.70043)
Supplement: Supplementary file 6 — Supporting Information [file JEV2-14-e70043-s008.xlsx]

## Sheet: bdEVs_NEG_DataMat_MVA
		SampleID	QC1_EV	AD44_EV	AD35_EV	AD43_EV	QC2_EV	AD41_EV	AD24_EV	AD45_EV	QC3_EV	CTRL4_EV	AD37_EV	CTRL6_EV	AD38_EV	CTRL3_EV	AD42_EV	QC4_EV	CTRL10_EV	CTRL7_EV	CTRL5_EV	AD34_EV	CTRL8_EV	QC5_EV	CTRL9_EV	AD40_EV	CTRL2_EV	QC6_EV	AD36_EV	AD7_EV	AD4_EV	CTRL1_EV	QC7_EV
		Class	QC_EV	AD_E	AD_E	AD_E	QC_EV	AD_E	AD_E	AD_E	QC_EV	CTRL_E	AD_E	CTRL_E	AD_E	CTRL_E	AD_E	QC_EV	CTRL_E	CTRL_E	CTRL_E	AD_E	CTRL_E	QC_EV	CTRL_E	AD_E	CTRL_E	QC_EV	AD_E	AD_E	AD_E	CTRL_E	QC_EV
		Postmortem	-	86	76	65	-	84	89	87	-	52	75	80	79	49	77	-	79	67	76	77	78	-	89	69	100	-	69	59	52	68	-
		RangePostmortem	-	20-30	10-20	10-20	-	10-20	30-40	<10	-	10-20	20-30	10-20	20-30	20-30	20-30	-	20-30	30-40	<10	10-20	20-30	-	<10	10-20	<10	-	20-30	30-40	10-20	20-30	-
		Gender	-	F	M	M	-	F	M	F	-	F	F	M	M.	F	F	-	M	M	M	M	F	-	M	M	M	-	M	F	F	M	-
		Age	-	86	76	65	-	84	89	87	-	52	75	80	79	49	77	-	79	67	76	77	78	-	89	69	100	-	69	59	52	68	-
Variable ID	RT	m/z	QC1	AD44	AD35	AD43	QC2	AD41	AD24	AD45	QC3	CTRL4	AD37	CTRL6	AD38	CTRL3	AD42	QC4	CTRL10	CTRL7	CTRL5	AD34	CTRL8	QC5	CTRL9	AD40	CTRL2	QC6	AD36	AD7	AD4	CTRL1	QC7
FTR1.36_371.0696	1.356	371.07	157.873	20.1045	186.812	193.376	172.714	201.666	135.267	15.8288	168.258	86.0832	201.085	271.852	283.064	167	168.638	176.688	33.6203	113.387	232.043	147.376	146.48	139.213	486.34	156.871	167.191	154.373	148.675	178.042	83.9242	230.336	208.864
FTR1.37_130.0508	1.366	130.051	675.697	388.686	385.422	491.972	454.07	456.835	646.277	422.102	409.428	594.987	577.875	556.773	692.261	376	521.243	554.527	369.823	441.401	734.583	431.074	818.378	420.424	768.629	723.568	631.29	242.947	456.317	670.581	431.4	768.272	412.755
FTR1.37_174.0402	1.366	174.04	6940.1	5971.02	6339.8	6375.73	6337.48	6375.12	7705.72	6521.48	6458.3	6314.45	7016.5	6934.83	9069.79	6562	6497.66	6181.34	5980.21	6210.66	9728.59	5316.58	9204.36	6495.69	13409.2	8776.94	9322.34	6187.56	6952.26	8232.81	4316.94	8570.53	5880.52
FTR1.41_133.0147	1.406	133.015	483.091	639.992	804.274	635.582	582.213	712.004	655.295	728.127	692.662	797.535	1122.56	542.397	554.395	533	1190.68	578.991	1046.43	561.538	586.076	1112.69	799.272	545.716	574.093	968.679	1155.92	738.964	536.373	245.62	821.574	794.513	556.971
FTR2.03_130.0625	2.028	130.063	375.738	415.492	422.785	442.206	554.356	341.598	273.54	432.655	493.556	468.394	400.217	266.624	401.863	430	439.48	559.963	437.064	494.045	387.181	456.865	358.239	434.345	374.27	180.402	429.508	503.609	338.521	401.569	390.174	278.444	494.809
FTR2.75_181.072	2.75	181.072	8967.19	12444.7	8970.9	8790.09	6858.41	9881.63	13361.4	8199.34	8081.99	9970.46	4343.82	8965.88	9222.32	9608	6840.04	7698.14	11544.4	6197.16	6376.55	7637.75	10788.6	8185.74	8867.25	10190.7	8448.91	6835.42	9547.2	11055.5	10497.9	5433.3	8155.65
FTR3.02_146.0463	3.022	146.046	1537.68	1156.01	1116.94	928.491	1289.78	695.542	1203.88	2004.99	1447.02	1108.95	810.196	788.109	589.595	1458	1216.23	1242.25	1075.85	1259.41	1100.55	1366.91	800.864	1795.85	910.302	1072.61	1259.7	1541.2	1302.62	1141.03	2240.92	1011.73	1392.43
FTR4.86_214.0488	4.865	214.049	1455.59	1779.24	1400.11	935.6	1083.64	897.208	840.16	1271.58	1326.43	931.724	1038.61	1352.72	828.66	1377	855.963	1285.74	1521.32	1594.17	1128.39	1820.09	888.433	1177.74	961.05	864.752	1023.32	1591.81	1543.93	1034.46	1241.19	880.524	964.754

## Sheet: bdEVs_NEG_UVA
		SampleID	AD24_EV	AD34_EV	AD35_EV	AD36_EV	AD37_EV	AD38_EV	AD4_EV	AD40_EV	AD41_EV	AD42_EV	AD43_EV	AD44_EV	AD45_EV	AD7_EV	CEVRL1_EV	CEVRL10_EV	CEVRL2_EV	CEVRL3_EV	CEVRL4_EV	CEVRL5_EV	CEVRL6_EV	CEVRL7_EV	CEVRL8_EV	CEVRL9_EV
		Class	AD_E	AD_E	AD_E	AD_E	AD_E	AD_E	AD_E	AD_E	AD_E	AD_E	AD_E	AD_E	AD_E	AD_E	CTRL_E	CTRL_E	CTRL_E	CTRL_E	CTRL_E	CTRL_E	CTRL_E	CTRL_E	CTRL_E	CTRL_E
		Postmortem	89	77	76	69	75	79	52	69	84	77	65	86	87	59	68	79	100	49	52	76	80	67	78	89
		RangePostmortem	30-40	10-20	10-20	20-30	20-30	20-30	10-20	10-20	10-20	20-30	10-20	20-30	<10	30-40	20-30	20-30	<10	20-30	10-20	<10	10-20	30-40	20-30	<10
		Gender	M	M	M	M	F	M.	F	M	F	F	M	F	F	F	M	M	M	F	F	M	M	M	F	M
		Age	89	77	76	69	75	79	52	69	84	77	65	86	87	59	68	79	100	49	52	76	80	67	78	89
Variable ID	RT	m/z	AD24	AD34	AD35	AD36	AD37	AD38	AD4	AD40	AD41	AD42	AD43	AD44	AD45	AD7	CTRL1	CTRL10	CTRL2	CTRL3	CTRL4	CTRL5	CTRL6	CTRL7	CTRL8	CTRL9		p-value	q-value	log2(FC)
FTR1.36_371.0696	1.356	371.07	135.267	147.376	186.812	148.675	201.085	283.064	83.9242	156.871	201.666	168.638	193.376	20.1045	15.8288	178.042	230.336	33.6203	167.191	167	86.0832	232.043	271.852	113.387	146.48	486.34		0.618689	0.824919	-0.352703
FTR1.37_130.0508	1.366	130.051	646.277	431.074	385.422	456.317	577.875	692.261	431.4	723.568	456.835	521.243	491.972	388.686	422.102	670.581	768.272	369.823	631.29	376	594.987	734.583	556.773	441.401	818.378	768.629		0.253536	0.824919	-0.217748
FTR1.37_174.0402	1.366	174.04	7705.72	5316.58	6339.8	6952.26	7016.5	9069.79	4316.94	8776.94	6375.12	6497.66	6375.73	5971.02	6521.48	8232.81	8570.53	5980.21	9322.34	6562	6314.45	9728.59	6934.83	6210.66	9204.36	13409.2		0.187683	0.824919	-0.270196
FTR1.41_133.0147	1.406	133.015	655.295	1112.69	804.274	536.373	1122.56	554.395	821.574	968.679	712.004	1190.68	635.582	639.992	728.127	245.62	794.513	1046.43	1155.92	533	797.535	586.076	542.397	561.538	799.272	574.093		0.578031	0.824919	0.0521355
FTR2.03_130.0625	2.028	130.063	273.54	456.865	422.785	338.521	400.217	401.863	390.174	180.402	341.598	439.48	442.206	415.492	432.655	401.569	278.444	437.064	429.508	430	468.394	387.181	266.624	494.045	358.239	374.27		0.83762	0.83762	-0.041539
FTR2.75_181.072	2.75	181.072	13361.4	7637.75	8970.9	9547.2	4343.82	9222.32	10497.9	10190.7	9881.63	6840.04	8790.09	12444.7	8199.34	11055.5	5433.3	11544.4	8448.91	9608	9970.46	6376.55	8965.88	6197.16	10788.6	8867.25		0.464214	0.824919	0.118188
FTR3.02_146.0463	3.022	146.046	1203.88	1366.91	1116.94	1302.62	810.196	589.595	2240.92	1072.61	695.542	1216.23	928.491	1156.01	2004.99	1141.03	1011.73	1075.85	1259.7	1458	1108.95	1100.55	788.109	1259.41	800.864	910.302		0.500711	0.824919	0.159493
FTR4.86_214.0488	4.865	214.049	840.16	1820.09	1400.11	1543.93	1038.61	828.66	1241.19	864.752	897.208	855.963	935.6	1779.24	1271.58	1034.46	880.524	1521.32	1023.32	1377	931.724	1128.39	1352.72	1594.17	888.433	961.05		0.747417	0.83762	0.0025993

## Sheet: Tissue_NEG_DataMat_MVA
		SampleID	QC1_T	CTRL1_T	AD44_T	AD43_T	QC2_T	AD40_T	AD7_T	CTRL7_T	CTRL5_T	AD4_T	QC3_T	CTRL8_T	AD35_T	QC4_T	CTRL10_T	AD36_T	CTRL4_T	CTRL3_T	AD34_T	QC5_T	AD41_T	AD37_T	AD38_T	AD42_T	QC6_T	AD45_T	CTRL9_T	CTRL6_T	AD24_T	QC7_T
		Class	QC_T	CTRL_T	AD_T	AD_T	QC_T	AD_T	AD_T	CTRL_T	CTRL_T	AD_T	QC_T	CTRL_T	AD_T	QC_T	CTRL_T	AD_T	CTRL_T	CTRL_T	AD_T	QC_T	AD_T	AD_T	AD_T	AD_T	QC_T	AD_T	CTRL_T	CTRL_T	AD_T	QC_T
		Postmortem	-	23	24	18	-	16	36	37	7	14	-	24	17	-	21	22	19	24	14	-	10	21	23	23	-	3	3	19	37	-
		RangePostmortem	-	20-30	20-30	10-20	-	10-20	30-40	30-40	<10	10-20	-	20-30	10-20	-	20-30	20-30	10-20	20-30	10-20	-	10-20	20-30	20-30	20-30	-	<10	<10	10-20	30-40	-
		Gender	-	M	F	M	-	M	F	M	M	F	-	F	M	-	M	M	F	F	M	-	F	F	M	F	-	F	M	M	M	-
		Age	-	68	86	65	-	69	59	67	76	52	-	78	76	-	79	69	52	49	77	-	84	75	79	77	-	87	89	80	89	-
Variable ID	RT	m/z	QC1	CTRL1	AD44	AD43	QC2	AD40	AD7	CTRL7	CTRL5	AD4	QC3	CTRL8	AD35	QC4	CTRL10	AD36	CTRL4	CTRL3	AD34	QC5	AD41	AD37	AD38	AD42	QC6	AD45	CTRL9	CTRL6	AD24	QC7
FTR1.04_145.992	1.044	145.992	2184.03	1439.04	3120.92	2299.39	2157.06	2720.59	2614.12	387.199	1561.68	2324.77	2579.49	4295.24	4268.1	2352.86	1964.09	2420.38	4350.73	485.131	4640.63	2209.34	1026.53	3036.57	2310.99	336.717	2463.98	1458.96	1524.56	3133	1297.9	2439.95
FTR1.07_190.0548	1.071	190.055	5709.31	10032.1	7925.74	6497.03	6564.1	6423.54	5849.15	6109.92	4041.34	7019.91	6132.87	7862.45	6497.24	6078.95	5584.57	7673.16	5268.9	5501.5	9953.92	6124.18	8704.84	6808.69	4039.17	4293.46	5990.83	4446.41	2072.83	13333	6227.97	6485.02
FTR1.13_192.0338	1.133	192.034	2972.71	2423.95	3159.99	3244.93	3100.1	2447.71	2721.63	1306.97	1881.94	3330.77	2654.07	3576.94	3662.05	3458	1993.99	5174.57	3572.4	1894.6	3915.27	2992.59	2893.87	2560.02	1447.75	857.211	3372.59	3015.05	4192.53	7930	2565.19	3755.32
FTR1.15_117.0197	1.146	117.02	19031.6	29967.3	4327.01	12379.8	17564.7	6441.28	19422.3	37095.7	4987.87	13616.3	18091.5	11153.8	26251.7	17938.8	16016.9	24239	3880.34	22641.8	24366.8	17903.4	33136.4	17175.4	7419.5	14598.5	19493.9	4471.97	21320.4	31088	30676.6	19654.4
FTR1.19_161.0461	1.187	161.046	16142.5	17810.6	14158.7	17446	16524.1	12822.5	14005.6	15098	15650.1	19686.2	15905.4	18005	17057.9	16194.8	14035.3	16373.1	11351.4	8380.71	12672.3	16826.3	16819	17663.5	13136.2	20286.9	16114.3	19089.2	28189	17446	19864.9	16972.1
FTR1.19_186.0457	1.188	186.046	23580	23023.3	22212.3	26623.9	21850.9	19821.8	18155.1	25400	22099.8	20332.6	22093.8	20785.9	22420.4	22700.2	25738.9	18406.8	21815.8	21558.2	23540.2	23092.3	23096.8	19058.6	26052.7	17382.3	21384.7	18502.3	19062.1	17970	22473.3	23038.2
FTR1.19_187.0419	1.185	187.042	98814.3	109068	114586	120551	99926.4	91576.4	87928.2	123981	98879	98180.9	94483.4	84412.3	120155	99571.8	128384	84923.7	83563.7	104574	106146	94905.9	101743	98998.3	111064	85887.6	106148	90072.3	86003	76998	118487	104430
FTR1.22_218.1046	1.217	218.105	25900.1	24395.6	32159.5	33695.7	25641.6	23445.6	18837.6	30774.7	18415.1	20663.6	24468.6	24446.7	24280.4	25507.9	21743.9	22376.1	27959.1	33686.5	19597.2	25264	28388.1	21973.1	36507.9	36043.6	26031	18263.1	12365.6	37017	23614	26325.9
FTR1.29_188.0558	1.289	188.056	38104.1	51900.6	31411.7	31444.7	37408.7	41718.9	22389.1	46591.1	52643.7	36848.3	37129.2	52335.3	34204.4	37593.1	34022.6	25439.9	34273.3	32640.1	20778.8	38169.7	37380.5	34122.9	46841.5	44709.4	39691.2	31574.7	56684.8	23323	46154	39344.7
FTR1.31_218.067	1.309	218.067	10685.7	14044.2	10892.1	8191.13	10647.5	11852.4	12408.6	13711.3	10527.5	19875.2	10698.2	10795.2	7477.23	10783.3	10666.2	15999.6	8854.02	16561.9	10863.7	10486.4	12351.8	8909.43	6066.35	9848.68	11619.4	14010.9	12047.7	6947	8893.32	10865.7
FTR1.36_112.0402	1.361	112.04	8096.65	10406.8	8735.72	8021.01	8296.87	10054.2	6351.68	9717.73	9612.66	6284.95	8969.73	7898.92	7338.61	8089.58	9326.37	6960.38	6930.09	7848.22	5600.38	8087.39	10229.1	6350.56	10538	8607.88	8391.13	9930.56	10335.6	5940	7900.07	8407.14
FTR1.36_114.0191	1.358	114.019	45210.4	53138.2	46772.9	43448.5	46171.7	53114.3	32235.6	53236.4	51369	34650	43886.4	42185.5	41871.8	45052.4	53060.4	38062.9	39762.6	41175.9	29336.1	46410.5	56326.1	36918.9	58524.8	45892.2	45009.8	50491.1	53805.9	33420	45540.5	45874.2
FTR1.36_156.0304	1.359	156.03	29609	36636	30607	28482.7	29452.5	35998	21382.9	34227.3	32980.8	23435.3	28485.5	27202	26753	28880.3	32907.8	24972.8	26364.3	26979.3	19156.1	29692.8	37096.8	24331.7	38396.6	30123.3	29206.9	33447.8	34627.6	22184	30218.9	29721.2
FTR1.36_371.0696	1.356	371.07	41655.6	44566.4	46273.8	47613.9	40761.2	41432.4	34242.1	41834.3	45938.8	33113.6	41345	35438.8	45006.8	41640	49431.2	34023	38136.7	42865.2	30366.6	42426.2	41411.8	32077.4	54816.8	35980.7	40945.1	31487.8	34813.1	25946	39945.5	40967.1
FTR1.37_130.0508	1.366	130.051	76569	95240.8	79380	75288.9	76688	91868.3	53660.7	89397	87864.8	60055.6	76902.2	72150.1	72253	75176.2	88883.6	65273.1	68891.3	70168.9	48101.1	77383.2	95646.2	62088.6	99838.8	75828	77207.2	86814.9	90775.4	55107	76716.5	78200.3
FTR1.37_174.0402	1.366	174.04	1.16537e+06	1.43337e+06	1.20524e+06	1.10761e+06	1.17867e+06	1.40728e+06	833054	1.35136e+06	1.32094e+06	894768	1.14508e+06	1.11298e+06	1.06906e+06	1.15195e+06	1.33189e+06	992252	1.04927e+06	1.04559e+06	705353	1.17377e+06	1.47313e+06	977686	1.52039e+06	1.17365e+06	1.17193e+06	1.30786e+06	1.37373e+06	829907	1.16366e+06	1.19462e+06
FTR1.38_115.0044	1.382	115.004	26703.5	28245.8	32962.3	29960.1	26135.6	31488.7	18600.8	21575.5	28454.3	22542.7	25015.5	29276.7	25739.1	25108.6	28733.4	19262.8	26371.4	19873.2	22982.6	25116.4	27346.1	24463	32710.3	26471.2	26505.2	30655.6	27297.3	19892	23483.2	26792.1
FTR1.41_133.0147	1.406	133.015	36490.7	26159.7	52888.6	51505.3	34664.8	45672.9	24578	9816.97	37902.1	34319	35595.2	48096	38511.2	35663.7	35928.7	20383.2	40638.4	16905	49472.8	35692.5	25024.8	41958.4	44927.5	35164.2	35087.3	44997.8	29001.2	29129	26354.4	36640.9
FTR1.41_274.0262	1.409	274.026	6089.71	4451.95	13362.9	11124.5	6513	11037.9	4865.84	1350.31	9398.62	5650.33	6248.39	11664.2	6353.79	5770.94	8343.44	3080.28	9443.06	1756.81	8639.12	6697.5	3941.03	9206.41	10607.2	8647.35	6480.52	11345.6	6513	6513	4007.77	6241.17
FTR1.41_275.0231	1.408	275.023	27287.3	18621	61208.7	47685.5	29458.7	53283.5	25090.2	6005.09	39408.3	25532	28623	49815.8	30966.3	27557	32724.9	13567.1	43433.8	7589.86	36415	26978.2	15872.5	39548	48350	34842.2	28497.9	54364	28434.6	27785	17596.1	29463
FTR1.42_231.0328	1.421	231.033	13694.5	17416.1	18761	22053.7	13380.6	15403.9	17292.6	13075.3	16942.3	18134.2	13763.1	18152.1	17016	13515.4	19037.8	9882.02	15747.4	9767.21	20520.9	13448.6	11109.9	15144.9	19486.3	15810.9	13463.5	15196.9	13119.8	13108	13226.6	13361.6
FTR1.51_303.0839	1.515	303.084	56194.5	73069.1	34468.6	45921.6	56264.8	79999.5	17280.5	113572	38304.8	36471.7	56096.6	49377	36934.8	56552.9	49682.6	22051.1	39926.4	33987.9	27247.4	57733.8	117395	42766.4	76404.6	83762.5	57242	87160.5	73347.9	89017	72936.9	57481.6
FTR1.51_629.1577	1.512	629.158	9095.21	10643.8	5417.64	9122.35	9239.91	11579.6	2121.25	12826.5	8184.16	5710.27	8688.97	9610.21	6228.07	9853.51	9663.97	2955.79	7122.2	5507.24	4499.17	9816.06	16144.6	6059.33	14300.1	8972.96	9428.52	12181.9	10827.8	9360	11874.5	9352.43
FTR1.52_203.0367	1.521	203.037	6819.36	18547.2	8446.19	7895.65	7339.9	6229.8	11297.3	24030.1	6099.28	15797.7	7122.85	2063.76	7254.79	7362.33	7907.37	7156.48	5192.62	13992.7	9241.04	7448.91	9570.16	5007.24	7904.33	7933.21	7615.56	4268.51	3988.72	3897	10850.6	7074.57
FTR1.52_247.0282	1.518	247.028	3889.28	4955.76	6039.34	4944.41	3795.38	5714.06	3511.67	3488.99	4047.69	5252.88	3522.67	2899.96	2898.05	3690.43	3680.26	1867.34	4305.53	2520.39	4084.48	3568.82	3919.11	3365.79	5449.75	4007.31	4026.44	4942.27	3041.98	2226	4390.32	3601.83
FTR1.52_285.0734	1.516	285.073	74560.4	93992	47352	62946.7	75686.1	102201	22705.6	147888	55665.6	47647.3	73110.4	62740.4	50964.1	74859.6	64502.1	29412.5	53280.9	43980.4	36577.2	74290.7	144944	55443.4	99208.7	115166	74757.3	109712	89989.7	115166	94809.2	73151.2
FTR1.53_130.0514	1.533	130.051	12907.4	27023.9	12791	7324.38	13413.1	18520.2	9728.06	33433.3	6216.6	10051	12287.7	3076.19	7270.91	12200.7	7786.04	13420.6	7105.25	9254.81	8694.6	12862.2	17093.7	15600.7	11353.9	31640.3	13102.6	10794.5	10305	13831	15932.3	13337.2
FTR1.53_133.0148	1.527	133.015	47368.2	51639.5	74520.1	44291.9	48040.7	82762.4	36439.4	21451.1	21039.1	48126.8	47119.6	18784.1	43507.8	47269.8	24984.6	33952.5	32979.4	16821.7	80301.2	50502	32394.9	81731.9	45508.6	80855.4	48662.6	57856.5	24523.4	56548	42437	59386.5
FTR1.53_174.0411	1.529	174.041	181288	384585	168055	95884.9	175312	264472	140899	555322	87831.5	145515	174202	44701.4	96586.6	180596	101199	189075	87107.8	127877	122110	181985	242901	222963	149292	511173	181016	154051	142319	198501	209451	183860
FTR1.54_182.0124	1.537	182.012	10425	3559.29	11773.2	4940.82	10001.8	7841.14	8458.44	5061.55	8732.73	8698.32	9608.75	3674.17	10678.3	10740.5	5725.24	6460.22	23464.3	6177.53	11765.2	10030.3	4287.94	19797.6	14403.1	10527	9966.32	7383.76	13453	11769	6575.74	10791.2
FTR1.54_217.084	1.54	217.084	9592.03	19461.1	7986.13	8004.89	9439.67	13512.9	10681.2	20546.7	5736.2	6025.63	9659.93	3434.73	6402.14	9351.57	4510.21	12613.1	5396.03	8188.38	14528	9595.99	5093.94	8292.45	4017.2	31821.6	9979.06	6358.3	6210.33	7525	10095.2	10010.8
FTR1.6_115.0041	1.597	115.004	60233	65927.8	58011.4	61413.8	55736.8	54871.6	53390.1	62221.7	44737	58355	54042.1	34043.5	60804.2	54997.1	48882.5	47321.3	35834.2	42361.4	59888.6	52427.6	55623.3	68195.1	50738.7	66268	50723.2	52718.9	40225.5	58355	49320.2	51322.2
FTR1.6_175.0252	1.599	175.025	372610	434232	294560	416668	367210	200729	407280	495998	356181	430328	342708	246925	422087	314500	374999	321187	192850	345903	354490	343708	382163	388873	305963	330603	330530	307197	244619	337782	337782	321447
FTR1.65_240.0517	1.651	240.052	15601.4	20136.7	8542.11	14604	16757.9	8995.41	8975.47	20279.7	17089.7	7253.16	15130.4	26683	20252.5	15146.7	20748.7	12627.4	3590.76	7582.69	26326.5	16044.5	26568.4	12367.3	9847.05	19258.3	15648.6	7347.98	25252	26683	28388.2	16338.1
FTR1.65_302.0523	1.651	302.052	41180.1	50856.1	22704.4	37252.3	43186.2	23418.4	24052.6	56061.5	42988.2	19484.2	41385.9	69087.3	52638.8	40708.8	55734.9	33453.4	10633.9	19448.3	69316.8	43736.5	70384.1	33459.9	26296	50573	41634.4	19217	67892.8	69303	71785.1	44184.5
FTR1.65_320.0622	1.651	320.062	23127.4	29321.6	12181.7	21154.8	24063.7	12653.3	13112.9	31533.7	22684.8	10930.6	22991.7	37712.8	30326.4	22952.6	31349.9	18561	5725.16	10361.4	37600.8	24392.5	39424.5	18541.7	14511.3	28613.6	23790.7	10819	37483.1	38928	41339.4	23143
FTR1.66_135.0316	1.658	135.032	42234.4	35091.9	52007.6	47603.1	43499	49367.7	37236.7	25053.3	49885	47673.3	42848.2	60686.4	45633.8	41996.5	47431.9	46943.5	54726	38045.5	37324.8	44156.3	34221	37725.8	45189.3	43463.7	43257.7	34216.6	30317.9	49885	36088	44164.4
FTR1.69_243.0632	1.685	243.063	39119.1	48193.8	38854.3	45448.8	40239.4	42406.5	36937.1	58489.5	34689.9	56939.8	37380.7	26788.7	24037	38651.2	44140.2	38523.4	36479.7	72204.2	38145.8	41541.6	46986.8	21673.9	32142.7	33770.4	40349.3	26725.5	23954.7	24370	47100	39615.8
FTR1.71_382.1014	1.713	382.101	5456.8	7142.71	4872.32	7062.93	6045.35	6494.49	3218.12	7141.52	4239.53	5036.56	5765.84	6272.7	6710	5706.77	5952.07	3726.96	2707.91	4199.69	8849.93	6226.97	10675.4	6507.11	5760.58	4695.54	5680.89	4956.59	5359.39	11194	8923.92	6159.41
FTR1.77_151.0267	1.767	151.027	56606.1	51039.2	78808	62592.1	58824.5	62243.4	48844.4	43877.9	63675.4	71778.4	56427.1	52915.1	56713.4	56028.1	63260.7	60415.8	65498.3	66695.5	50153.8	57518	51652.6	48660	57475.7	55715	55345.5	40493.1	30463.6	48660	52465.4	56038.5
FTR1.88_135.0306	1.878	135.031	41183.4	68465.3	35713.8	40887.6	45919.3	59889.8	30575.8	70837.9	34390.3	81568.8	43292.8	47043.5	36849.4	52806.8	59038.9	45151	47400.3	41407	42267.8	46577	48303.5	43888.7	55103.9	61928.9	46464.7	47654	47145.1	35386	49677.7	44401.1
FTR1.91_267.0734	1.908	267.073	131824	155570	105449	125969	133468	87320.8	138576	238488	124154	111559	128572	63321.4	98938.3	130497	129020	123383	71794.1	165820	90230.2	131192	180181	92021.5	121011	92379	130693	135410	181528	130693	168799	130693
FTR1.91_535.1539	1.908	535.154	21227.1	25851.7	13384.2	18099.6	21231.5	10921.9	25040.7	44983.6	17614.5	16063.6	21023.4	7365.35	12583.5	21191.5	17935.3	20143	7678.75	29328.9	11725	20843.9	33394.3	13361.8	17721	11856.6	20706.8	24968	35420.5	22238	29254.9	20553.8
FTR2.03_130.0625	2.028	130.063	27930	25024.3	29299.7	27268.6	27510.7	25751.5	28327.7	24738.8	27828	28454.9	27600.9	26452.1	29739.7	27500	28172.5	27500	27500	28578.2	27448.5	29610.3	27137.2	24956.8	30161.1	26132	29051.2	27080.3	27890.4	27500	24025.7	27639.9
FTR2.04_261.1326	2.037	261.133	7680.18	6406.16	7396.41	6903.54	7426.62	5971.93	7256.48	5998.1	6673.21	6880.47	7150.63	7012.89	8030.08	8149.47	6479.57	7680.87	7360.93	6965.51	6913.79	6958.11	6960	6589.99	6960	6270.59	7554.71	6995.25	6859.49	6960	5679.87	7123.34
FTR2.04_392.2018	2.039	392.202	5502.71	5111.87	5700.07	5053.65	5693.84	5016.86	6203.1	4106.83	5076.65	5955.26	5934	5688.1	5918.6	6024.76	4986.72	5523.8	6014.74	5010.63	6013.68	6371.75	5096.52	5571.27	6231.9	4880.55	5305.84	5934	5770.08	5934	4400.06	5762.07
FTR2.04_654.3397	2.035	654.34	4789.45	3921.18	4795.94	4237.04	4837.52	4220.05	5121.94	3525.33	4008.05	4873.67	4411.75	5059.73	5183.61	5310.34	4206.01	5367.36	5072.55	5144.11	5157.95	4992	4263.44	4668.82	5301.09	3991.27	5413.4	4632.49	5074.05	4992	3845.01	4846.91
FTR2.66_191.9949	2.658	191.995	4920.63	5092	5362.58	5456.58	4849.91	4483.38	5292.27	4489.84	4734.19	7234.92	5265.73	4497	5937.94	5418.72	5183.66	6107.68	4895.98	5682.35	6368.73	5068.73	4823.12	6911.14	5382.17	4883.02	5812.51	5416.67	5771.1	5092	3886.74	5541.17
FTR2.67_124.0072	2.671	124.007	39715.9	21120.2	43458.4	35327.2	40367.9	34325.3	38967.8	38376.1	38601.3	48880	39947	28582.7	43017.8	39791.9	28332.5	33034.8	70021.3	54844.2	43599.2	41246.3	26919.2	50330.2	40185.6	30471.1	41246.6	25949.5	56428	46451	37075.7	40324.5
FTR2.67_271.0053	2.67	271.005	12787.7	4128.38	15164.1	10085.8	11367.6	8494.68	13569.5	8128.39	12561.6	13437.8	11531.7	7513.63	13458.7	11310.9	7597.9	10116.7	21451.4	17008.3	12826.2	12012.4	8285.71	17510.4	11196.8	7278.28	11742.5	7286.63	17928.8	13754	9675.12	11687.7
FTR2.75_181.072	2.75	181.072	71510.6	168064	47376.8	76891.7	70799.1	110798	52081.9	123914	74521.5	107621	70064.5	58882.7	70833	72009.1	33880.2	74460	65847.2	47112.3	78327.7	73060.1	57050.9	52472.4	73706.7	62384	72945.8	47687.7	43428.5	55393	77380.1	71798.5
FTR2.99_185.0218	2.992	185.022	5243.64	979.231	8717.96	4464.47	5743.39	2282.62	5062.74	889.021	3253.37	10017.1	5827.25	3614.61	8296.03	5598.39	4916.39	4044.25	14654	2269.21	10206.3	5954.78	710.573	4682.63	14501.1	2638.24	6048.86	14649.9	5173.92	3178	908.39	5704.69
FTR3.01_315.0811	3.013	315.081	24918	18815.4	29928.5	26297.9	23701.4	21081.2	19934.5	19849.2	23431.6	25877.3	22988.8	21957.5	25136.3	24111.9	29405.1	20529.7	27666.7	26244.4	24434.7	24118.8	20638.8	19776.9	23767	23096.6	23782.2	16315.4	13142.2	13856	21870.9	23626.4
FTR3.02_146.0463	3.022	146.046	471841	444051	520651	412212	474137	447548	454975	487136	436679	731367	463576	465511	400827	473267	489794	547506	543944	578312	448343	487586	437003	411914	353913	486107	484739	545836	390920	327883	393771	474466
FTR3.03_102.0565	3.032	102.057	31776.7	29497.6	34520.1	28432.6	31355.6	29768.2	29313.4	32754	28663.6	46243.8	30698	29271.8	25872.9	30865.3	32835.7	34613.5	35029	37602	29251.5	32238.1	28820.1	27346.4	23594.7	31592.2	31455.8	34942.5	24849.5	21606	25490.6	31274.7
FTR3.03_128.0359	3.034	128.036	64628.9	63228.5	71766.9	58007.7	67712.9	60641.6	62021.3	65734.5	60242.8	96351.4	65221.4	64180.7	56236.3	65884.5	67623.2	73598.5	73617.7	78572.6	61835.8	66479.9	59040.7	55764.5	49951.5	65204.8	67427.7	73801.8	55117.4	45961	54355.9	64461.5
FTR3.09_306.0762	3.087	306.076	224494	296148	159797	207731	218128	113150	244653	224409	230132	133043	220481	118921	267480	218528	291368	229251	112052	171640	221361	220774	158741	142415	206349	65875.7	219525	246311	380615	221172	205428	203764
FTR3.18_306.0761	3.178	306.076	70871.1	114895	40779.7	59384.8	70038.8	45760.2	105308	84208.2	78046	41905.7	67616.6	54339.5	70804	64296	58961.5	108540	29005.8	42002.6	40319.1	68194.1	52445.7	53795	56740.9	24405.2	68425.4	127451	260198	132804	55218.4	69569.4
FTR3.39_132.031	3.391	132.031	75363.8	59110.1	115659	80063.2	72757.9	64415.5	69959.1	71699	45788.2	96608.1	74455.8	90565.9	50174.3	74149.5	73343.2	89227.9	84370.2	67981.5	54428.3	75818.2	95598.4	51671.2	49823.1	70531.8	73415.7	76949.8	38331	71699	63905.9	74508.1
FTR3.58_275.0888	3.579	275.089	8409.83	3989.3	10345	7236.63	7696.06	7501.41	8672.26	4206.08	9985.24	12774.5	7289.55	11012.8	5718.73	7509.2	5373.56	11595.1	15254.4	5834.49	6185.66	7202.78	4607.76	6714.3	5240.27	7977.61	7799.55	13707.3	7853.1	7093	3495.84	7507.76
FTR3.64_127.0518	3.645	127.052	23425.9	34860.6	20858.8	26380.3	24494.2	29850.1	21059.1	26802	20680.8	11444	21403.6	16643.8	22539.7	24200.3	18700.2	25151.2	23013.7	20606.6	31782.6	24126.1	15446.9	19633	18183.8	42032.9	24206.8	21201.5	21771.8	17275	22403.7	23177.4
FTR3.65_145.0626	3.646	145.063	218744	327465	187244	245474	225064	291334	203863	258786	212813	103624	220052	163722	211656	223010	171972	228919	212188	192297	291819	234226	149356	189499	174831	415850	225236	200829	211397	159695	219743	226337
FTR4.32_302.1023	4.324	302.102	133544	127696	107582	89520.4	132993	66325.6	191314	112087	182178	172089	133655	70640.6	141561	134294	78618.3	232678	103885	189582	193393	138802	76446.5	105770	71140.7	88862.6	136109	181107	140639	151163	59238.7	136573
FTR4.32_559.2046	4.323	559.205	17401.7	16536.2	12746.6	9990.89	16965.4	6183.41	29476.5	13714.1	25635.3	25994.6	18212.9	7674.07	17070.8	17143.1	7583.83	38093.7	11755.4	26735.3	30369.4	17250.5	7747.95	13359.5	6438	10596.1	16922.4	28497.3	20474.5	23098	5782.81	18056.5
FTR4.33_242.0811	4.326	242.081	111349	105846	86385.6	75165.4	107218	53896.1	146878	89591.3	140317	132119	108432	59005.5	107839	104306	65416.5	178302	84183.8	142446	150696	110989	59467.6	84279.3	55825.3	73046.7	107846	134955	112561	117297	50025.4	111248
FTR4.44_245.0437	4.436	245.044	24119.4	21892.2	34891.4	24435.5	23275.5	21310.4	26214.9	21662.2	22445.4	20301.3	22719.7	30015.6	23685.7	22916.9	20006.7	32880.6	23368.2	17975.7	22138	24098.6	20444.1	20291.4	24282.3	20940.6	23152.4	26957.6	20614.1	33403	19538	23864.5
FTR4.68_168.0433	4.678	168.043	21327.1	18582.7	31152.3	23534.7	23055.6	18379.7	31160.5	23001.3	18637.1	21592.7	21908.1	23555.8	18319.9	21261.3	21413.4	30382	21805.9	27685.5	17735.9	23121.3	22490.7	19612.3	15200.5	13041.9	22893.4	21644.2	16098.6	28409	22822.4	23328
FTR4.68_228.0651	4.681	228.065	26003.4	20839.2	36291.1	25855.6	25246.8	23247.8	36172.5	23259.9	21901.6	24016.5	24689.4	28393.1	20750.6	24638.1	24358.6	36922.6	26409.5	31414.4	19935.6	26681.4	24115.6	22589	17168.6	14193.9	25149.3	24469.1	17145.2	34219	25440.5	26839.5
FTR4.86_214.0488	4.865	214.049	391369	315724	403005	353354	398382	244910	586361	330991	380092	366393	377499	305106	406259	376909	334743	572901	311515	380904	477458	383929	352033	353114	320537	178946	389012	496929	485494	615404	276426	403791
FTR4.95_179.056	4.948	179.056	56804.5	43216.7	56149.8	64628.3	57183.1	32297.8	72125.1	35609.8	48995.6	59288	52416	49744.1	69732.1	56237.7	57426.4	66759.3	43761.6	57446.4	68531.8	55200.1	68425.2	55826.7	45998.5	29169.8	55051.1	48936.1	58922.7	71530	43563.8	57201.9
FTR4.95_225.0622	4.948	225.062	71538.5	60946.5	69489.7	77117.3	71166.1	39526.3	92422	44381.2	65774.5	75257.8	69734	61198.1	94878.1	72588	76219.8	84543.6	59273	74095.9	83996	72384	89744.9	73472.9	58751.2	36253.2	70965.8	58711.2	76656.9	83996	53659	73291.8
FTR5.2_140.0117	5.204	140.012	37402.3	38656.9	23409.5	31860.2	35654.3	35381.3	34184.1	33411	47884.1	50068.5	35087.8	42015.3	42558.5	35799.2	40917.2	41664.2	38681.9	39271.2	28354.2	36604.6	24600.5	36257	39911.9	41417.5	39061.4	31805.8	49898.7	23684	30643.2	37580.4
FTR6.06_239.1162	6.059	239.116	66660.5	66657.2	86820.8	71248.9	70786.7	111922	61651.7	87964.2	30087.3	25353.5	67082.9	114242	49481.2	69391	87614.1	64857.8	57794.1	43005.9	25445.8	71512.4	48898	49730.5	116092	74114.8	67603.1	44599.1	55865.5	99952	123572	71530.3
FTR6.1_173.1042	6.099	173.104	27077.4	22455.6	38888	32798.6	28938.4	25638.2	25931	33754.8	19751.7	26380.4	26922.3	33134.4	31741.5	27117.8	38888	31202.7	26981.6	38888	36625.8	28779.3	34747.1	28004.9	21535.5	25234.1	28568.6	15702	5786.39	38888	30835.2	28651.1
FTR6.3_154.0628	6.303	154.063	27043	29849.5	39088.7	26849.5	25798	31677	23500.5	32087.2	19972.1	28524	24965.8	33161.1	27663.6	26745.7	30418	29583.3	35653.4	28331.4	30245.9	26371.6	21313.3	28021	16595.9	26848.6	26839.2	19719	9543.77	31677	22762.6	26232.7
FTR7.36_273.0389	7.358	273.039	27152.8	30444.1	34951.8	26681.2	26561.5	12332.7	23678.1	29343.3	13321.1	13969.4	25588.7	9717.16	20634.5	27400.2	17771.8	26456.7	7065.7	13183.2	26947.8	24987.5	42785.2	21684.2	34141.2	16885.2	27218.5	46574.3	46445	59149	38462.6	27714.5
FTR7.63_221.0604	7.627	221.06	46930.4	44796.3	62185.6	28867.7	45889.9	67246.6	24290.5	104347	91478	22304.2	45217.1	27237.2	13594.1	46291.5	47911.9	15883.9	14795.3	34493.1	16496	45766.3	79005.1	5941.92	30325	68077.4	45397.6	50034.1	38463.5	51014	67446.2	44924.6
FTR7.93_425.081	7.929	425.081	19728.4	17296.9	24054.3	22555.2	19847.2	19510.8	20176.1	22793	6294.29	25761.4	20153.4	26858	24643.1	20591.1	13147.3	30043.8	20293	7617.13	24784.2	22041.2	24385.1	28953.4	3414.12	2160.91	21604.1	7961.42	6171.61	30240	20716.3	21238
FTR7.97_611.1424	7.969	611.142	19369.3	18216.5	15943.8	15504.8	21036.4	13148.6	16066.5	13867.9	30991	7954.24	20353.7	8691.36	19527.2	20819.3	33505.6	16138.4	10553.3	24276.7	14865	21525.8	19945	15996.7	29123.9	27319.7	21120.1	44847.5	36335.6	16581	14912.6	21621
FTR8.03_274.957	8.032	274.957	8562.32	15381	5229.36	8210.83	8388.24	7205.33	6500.27	15137.1	7201.17	11857.1	7968.05	6462.31	8321.82	7825.77	8125.4	8140.27	4877.62	12678	7675.21	8670.85	10086	6508.26	6488.68	7281.98	8212.81	4886.04	6342.81	6226	8665.18	7744.44
FTR8.04_158.9792	8.045	158.979	23401.3	41813.2	16563.8	22197	22598.8	25534.5	19776.2	35797.1	19778.6	34081.8	22971.2	21543.1	20653.8	23739.7	23607.8	22882.9	17819.6	33188.4	27989.4	22175.9	28613.8	20144.1	19354.5	24242.4	22689.6	15905.5	20067.9	17505	26813.5	23293.6
FTR8.04_158.9797	8.041	158.98	23398	42839.2	16412.8	22197	22598.8	25534.5	19776.2	35506.3	19770.7	34064.9	22971.2	21543.1	20653.8	23739.7	23611.3	22882.9	17819.6	33188.4	28061.5	22175.9	31376.1	20144.1	19354.5	24242.4	22689.6	15905.5	17590.5	17505	26813.5	23263.4
FTR8.04_272.9599	8.045	272.96	27226.6	46896.6	17393.3	26280	25860	22045.8	21922.9	42937.2	20817.1	40832	26410.5	19459.8	24079	24715.1	24328.7	24383.4	17491.9	39721.9	31165.5	28029.3	33458.8	21913.3	18781.9	20930.8	25926.3	15993.4	20584.6	18483	26526.9	25785.2
FTR8.09_333.0601	8.09	333.06	9923.24	9179.22	14187.1	12025.2	10015.7	16528.2	7937.79	4123.6	9959.88	6322.74	8874.68	13618.6	11647	9817.86	12127.4	10508.9	11050.6	5214.44	8769.49	10250.4	8431.44	11720.4	13641.3	15127.6	10293.3	11863.9	8033.48	11647	10756	10614.7
FTR8.2_445.0534	8.195	445.053	4473	5716.44	3776.36	4727.72	4527.82	4547.51	4631.49	3301.68	5809.14	6529.93	4645.72	4374.24	5386.7	5013.74	4860.12	5337.61	5311.28	4852.75	4524.13	4286.92	3675.38	4328.1	4731.79	5639.09	4441.11	5914.57	6651.6	4473	3505.58	4921.5
FTR8.3_259.0241	8.302	259.024	18411.8	29490.5	12043.1	17292	17363.4	10909.6	17266	53759.2	5888.41	26815.6	17724.5	4438.66	11319.8	18390.8	18325.7	18525.8	2069.42	63652.7	26516.5	18656.3	29272.8	9601.24	3393.84	8690.52	17853.6	12861.8	12790.6	17266	24150.9	17792.6

## Sheet: Tissue_NEG_UVA
		SampleID	AD24_T	AD34_T	AD35_T	AD36_T	AD37_T	AD38_T	AD4_T	AD40_T	AD41_T	AD42_T	AD43_T	AD44_T	AD45_T	AD7_T	CTRL1_T	CTRL10_T	CTRL3_T	CTRL4_T	CTRL5_T	CTRL6_T	CTRL7_T	CTRL8_T	CTRL9_T
		Class	AD_T	AD_T	AD_T	AD_T	AD_T	AD_T	AD_T	AD_T	AD_T	AD_T	AD_T	AD_T	AD_T	AD_T	CTRL_T	CTRL_T	CTRL_T	CTRL_T	CTRL_T	CTRL_T	CTRL_T	CTRL_T	CTRL_T
		Postmortem	37	14	17	22	21	23	14	16	10	23	18	24	3	36	23	21	24	19	7	19	37	24	3
		RangePostmortem	30-40	10-20	10-20	20-30	20-30	20-30	10-20	10-20	10-20	20-30	10-20	20-30	<10	30-40	20-30	20-30	20-30	10-20	<10	10-20	30-40	20-30	<10
		Gender	M	M	M	M	F	M	F	M	F	F	M	F	F	F	M	M	F	F	M	M	M	F	M
		Age	89	77	76	69	75	79	52	69	84	77	65	86	87	59	68	79	49	52	76	80	67	78	89		U-Mann Whitney	Benjamini-Hochberg
Variable ID	RT	m/z	AD24	AD34	AD35	AD36	AD37	AD38	AD4	AD40	AD41	AD42	AD43	AD44	AD45	AD7	CTRL1	CTRL10	CTRL3	CTRL4	CTRL5	CTRL6	CTRL7	CTRL8	CTRL9		p-value	q-value	log2(FC)
FTR1.04_145.992	1.044	145.992	1297.9	4640.63	4268.1	2420.38	3036.57	2310.99	2324.77	2720.59	1026.53	336.717	2299.39	3120.92	1458.96	2614.12	1439.04	1964.09	485.131	4350.73	1561.68	3133	387.199	4295.24	1524.56		0.429248	0.988134	0.186216
FTR1.07_190.0548	1.071	190.055	6227.97	9953.92	6497.24	7673.16	6808.69	4039.17	7019.91	6423.54	8704.84	4293.46	6497.03	7925.74	4446.41	5849.15	10032.1	5584.57	5501.5	5268.9	4041.34	13333	6109.92	7862.45	2072.83		0.333974	0.988134	-0.0104647
FTR1.13_192.0338	1.133	192.034	2565.19	3915.27	3662.05	5174.57	2560.02	1447.75	3330.77	2447.71	2893.87	857.211	3244.93	3159.99	3015.05	2721.63	2423.95	1993.99	1894.6	3572.4	1881.94	7930	1306.97	3576.94	4192.53		0.930011	0.988134	-0.126677
FTR1.15_117.0197	1.146	117.02	30676.6	24366.8	26251.7	24239	17175.4	7419.5	13616.3	6441.28	33136.4	14598.5	12379.8	4327.01	4471.97	19422.3	29967.3	16016.9	22641.8	3880.34	4987.87	31088	37095.7	11153.8	21320.4		1	1	-0.216414
FTR1.19_161.0461	1.187	161.046	19864.9	12672.3	17057.9	16373.1	17663.5	13136.2	19686.2	12822.5	16819	20286.9	17446	14158.7	19089.2	14005.6	17810.6	14035.3	8380.71	11351.4	15650.1	17446	15098	18005	28189		0.446438	0.988134	0.0253406
FTR1.19_186.0457	1.188	186.046	22473.3	23540.2	22420.4	18406.8	19058.6	26052.7	20332.6	19821.8	23096.8	17382.3	26623.9	22212.3	18502.3	18155.1	23023.3	25738.9	21558.2	21815.8	22099.8	17970	25400	20785.9	19062.1		0.930011	0.988134	-0.043251
FTR1.19_187.0419	1.185	187.042	118487	106146	120155	84923.7	98998.3	111064	98180.9	91576.4	101743	85887.6	120551	114586	90072.3	87928.2	109068	128384	104574	83563.7	98879	76998	123981	84412.3	86003		0.333974	0.988134	0.0375393
FTR1.22_218.1046	1.217	218.105	23614	19597.2	24280.4	22376.1	21973.1	36507.9	20663.6	23445.6	28388.1	36043.6	33695.7	32159.5	18263.1	18837.6	24395.6	21743.9	33686.5	27959.1	18415.1	37017	30774.7	24446.7	12365.6		0.883617	0.988134	0.00327814
FTR1.29_188.0558	1.289	188.056	46154	20778.8	34204.4	25439.9	34122.9	46841.5	36848.3	41718.9	37380.5	44709.4	31444.7	31411.7	31574.7	22389.1	51900.6	34022.6	32640.1	34273.3	52643.7	23323	46591.1	52335.3	56684.8		0.230001	0.988134	-0.302053
FTR1.31_218.067	1.309	218.067	8893.32	10863.7	7477.23	15999.6	8909.43	6066.35	19875.2	11852.4	12351.8	9848.68	8191.13	10892.1	14010.9	12408.6	14044.2	10666.2	16561.9	8854.02	10527.5	6947	13711.3	10795.2	12047.7		0.883617	0.988134	-0.0395231
FTR1.36_112.0402	1.361	112.04	7900.07	5600.38	7338.61	6960.38	6350.56	10538	6284.95	10054.2	10229.1	8607.88	8021.01	8735.72	9930.56	6351.68	10406.8	9326.37	7848.22	6930.09	9612.66	5940	9717.73	7898.92	10335.6		0.883617	0.988134	-0.104194
FTR1.36_114.0191	1.358	114.019	45540.5	29336.1	41871.8	38062.9	36918.9	58524.8	34650	53114.3	56326.1	45892.2	43448.5	46772.9	50491.1	32235.6	53138.2	53060.4	41175.9	39762.6	51369	33420	53236.4	42185.5	53805.9		0.747417	0.988134	-0.0954532
FTR1.36_156.0304	1.359	156.03	30218.9	19156.1	26753	24972.8	24331.7	38396.6	23435.3	35998	37096.8	30123.3	28482.7	30607	33447.8	21382.9	36636	32907.8	26979.3	26364.3	32980.8	22184	34227.3	27202	34627.6		0.883617	0.988134	-0.0763874
FTR1.36_371.0696	1.356	371.07	39945.5	30366.6	45006.8	34023	32077.4	54816.8	33113.6	41432.4	41411.8	35980.7	47613.9	46273.8	31487.8	34242.1	44566.4	49431.2	42865.2	38136.7	45938.8	25946	41834.3	35438.8	34813.1		0.883617	0.988134	-0.0276665
FTR1.37_130.0508	1.366	130.051	76716.5	48101.1	72253	65273.1	62088.6	99838.8	60055.6	91868.3	95646.2	75828	75288.9	79380	86814.9	53660.7	95240.8	88883.6	70168.9	68891.3	87864.8	55107	89397	72150.1	90775.4		0.883617	0.988134	-0.0999657
FTR1.37_174.0402	1.366	174.04	1.16366e+06	705353	1.06906e+06	992252	977686	1.52039e+06	894768	1.40728e+06	1.47313e+06	1.17365e+06	1.10761e+06	1.20524e+06	1.30786e+06	833054	1.43337e+06	1.33189e+06	1.04559e+06	1.04927e+06	1.32094e+06	829907	1.35136e+06	1.11298e+06	1.37373e+06		0.83762	0.988134	-0.092244
FTR1.38_115.0044	1.382	115.004	23483.2	22982.6	25739.1	19262.8	24463	32710.3	22542.7	31488.7	27346.1	26471.2	29960.1	32962.3	30655.6	18600.8	28245.8	28733.4	19873.2	26371.4	28454.3	19892	21575.5	29276.7	27297.3		0.464214	0.988134	0.0450203
FTR1.41_133.0147	1.406	133.015	26354.4	49472.8	38511.2	20383.2	41958.4	44927.5	34319	45672.9	25024.8	35164.2	51505.3	52888.6	44997.8	24578	26159.7	35928.7	16905	40638.4	37902.1	29129	9816.97	48096	29001.2		0.0951592	0.988134	0.332205
FTR1.41_274.0262	1.409	274.026	4007.77	8639.12	6353.79	3080.28	9206.41	10607.2	5650.33	11037.9	3941.03	8647.35	11124.5	13362.9	11345.6	4865.84	4451.95	8343.44	1756.81	9443.06	9398.62	6513	1350.31	11664.2	6513		0.305402	0.988134	0.275022
FTR1.41_275.0231	1.408	275.023	17596.1	36415	30966.3	13567.1	39548	48350	25532	53283.5	15872.5	34842.2	47685.5	61208.7	54364	25090.2	18621	32724.9	7589.86	43433.8	39408.3	27785	6005.09	49815.8	28434.6		0.187683	0.988134	0.353116
FTR1.42_231.0328	1.421	231.033	13226.6	20520.9	17016	9882.02	15144.9	19486.3	18134.2	15403.9	11109.9	15810.9	22053.7	18761	15196.9	17292.6	17416.1	19037.8	9767.21	15747.4	16942.3	13108	13075.3	18152.1	13119.8		0.230001	0.988134	0.110686
FTR1.51_303.0839	1.515	303.084	72936.9	27247.4	36934.8	22051.1	42766.4	76404.6	36471.7	79999.5	117395	83762.5	45921.6	34468.6	87160.5	17280.5	73069.1	49682.6	33987.9	39926.4	38304.8	89017	113572	49377	73347.9		0.792171	0.988134	-0.158635
FTR1.51_629.1577	1.512	629.158	11874.5	4499.17	6228.07	2955.79	6059.33	14300.1	5710.27	11579.6	16144.6	8972.96	9122.35	5417.64	12181.9	2121.25	10643.8	9663.97	5507.24	7122.2	8184.16	9360	12826.5	9610.21	10827.8		0.792171	0.988134	-0.15295
FTR1.52_203.0367	1.521	203.037	10850.6	9241.04	7254.79	7156.48	5007.24	7904.33	15797.7	6229.8	9570.16	7933.21	7895.65	8446.19	4268.51	11297.3	18547.2	7907.37	13992.7	5192.62	6099.28	3897	24030.1	2063.76	3988.72		0.305507	0.988134	-0.165935
FTR1.52_247.0282	1.518	247.028	4390.32	4084.48	2898.05	1867.34	3365.79	5449.75	5252.88	5714.06	3919.11	4007.31	4944.41	6039.34	4942.27	3511.67	4955.76	3680.26	2520.39	4305.53	4047.69	2226	3488.99	2899.96	3041.98		0.0498138	0.988134	0.316804
FTR1.52_285.0734	1.516	285.073	94809.2	36577.2	50964.1	29412.5	55443.4	99208.7	47647.3	102201	144944	115166	62946.7	47352	109712	22705.6	93992	64502.1	43980.4	53280.9	55665.6	115166	147888	62740.4	89989.7		0.860529	0.988134	-0.150584
FTR1.53_130.0514	1.533	130.051	15932.3	8694.6	7270.91	13420.6	15600.7	11353.9	10051	18520.2	17093.7	31640.3	7324.38	12791	10794.5	9728.06	27023.9	7786.04	9254.81	7105.25	6216.6	13831	33433.3	3076.19	10305		0.168816	0.988134	0.0510294
FTR1.53_133.0148	1.527	133.015	42437	80301.2	43507.8	33952.5	81731.9	45508.6	48126.8	82762.4	32394.9	80855.4	44291.9	74520.1	57856.5	36439.4	51639.5	24984.6	16821.7	32979.4	21039.1	56548	21451.1	18784.1	24523.4		0.00211149	0.181588	0.90831
FTR1.53_174.0411	1.529	174.041	209451	122110	96586.6	189075	222963	149292	145515	264472	242901	511173	95884.9	168055	154051	140899	384585	101199	127877	87107.8	87831.5	198501	555322	44701.4	142319		0.151409	0.988134	0.0118472
FTR1.54_182.0124	1.537	182.012	6575.74	11765.2	10678.3	6460.22	19797.6	14403.1	8698.32	7841.14	4287.94	10527	4940.82	11773.2	7383.76	8458.44	3559.29	5725.24	6177.53	23464.3	8732.73	11769	5061.55	3674.17	13453		0.278698	0.988134	0.0734537
FTR1.54_217.084	1.54	217.084	10095.2	14528	6402.14	12613.1	8292.45	4017.2	6025.63	13512.9	5093.94	31821.6	8004.89	7986.13	6358.3	10681.2	19461.1	4510.21	8188.38	5396.03	5736.2	7525	20546.7	3434.73	6210.33		0.168816	0.988134	0.206772
FTR1.6_115.0041	1.597	115.004	49320.2	59888.6	60804.2	47321.3	68195.1	50738.7	58355	54871.6	55623.3	66268	61413.8	58011.4	52718.9	53390.1	65927.8	48882.5	42361.4	35834.2	44737	58355	62221.7	34043.5	40225.5		0.0349962	0.988134	0.24401
FTR1.6_175.0252	1.599	175.025	337782	354490	422087	321187	388873	305963	430328	200729	382163	330603	416668	294560	307197	407280	434232	374999	345903	192850	356181	337782	495998	246925	244619		0.558099	0.988134	0.0562498
FTR1.65_240.0517	1.651	240.052	28388.2	26326.5	20252.5	12627.4	12367.3	9847.05	7253.16	8995.41	26568.4	19258.3	14604	8542.11	7347.98	8975.47	20136.7	20748.7	7582.69	3590.76	17089.7	26683	20279.7	26683	25252		0.577948	0.988134	-0.306628
FTR1.65_302.0523	1.651	302.052	71785.1	69316.8	52638.8	33453.4	33459.9	26296	19484.2	23418.4	70384.1	50573	37252.3	22704.4	19217	24052.6	50856.1	55734.9	19448.3	10633.9	42988.2	69303	56061.5	69087.3	67892.8		0.792171	0.988134	-0.311516
FTR1.65_320.0622	1.651	320.062	41339.4	37600.8	30326.4	18561	18541.7	14511.3	10930.6	12653.3	39424.5	28613.6	21154.8	12181.7	10819	13112.9	29321.6	31349.9	10361.4	5725.16	22684.8	38928	31533.7	37712.8	37483.1		0.747417	0.988134	-0.299601
FTR1.66_135.0316	1.658	135.032	36088	37324.8	45633.8	46943.5	37725.8	45189.3	47673.3	49367.7	34221	43463.7	47603.1	52007.6	34216.6	37236.7	35091.9	47431.9	38045.5	54726	49885	49885	25053.3	60686.4	30317.9		0.929996	0.988134	-0.0329025
FTR1.69_243.0632	1.685	243.063	47100	38145.8	24037	38523.4	21673.9	32142.7	56939.8	42406.5	46986.8	33770.4	45448.8	38854.3	26725.5	36937.1	48193.8	44140.2	72204.2	36479.7	34689.9	24370	58489.5	26788.7	23954.7		0.883617	0.988134	-0.117112
FTR1.71_382.1014	1.713	382.101	8923.92	8849.93	6710	3726.96	6507.11	5760.58	5036.56	6494.49	10675.4	4695.54	7062.93	4872.32	4956.59	3218.12	7142.71	5952.07	4199.69	2707.91	4239.53	11194	7141.52	6272.7	5359.39		0.578031	0.988134	0.053149
FTR1.77_151.0267	1.767	151.027	52465.4	50153.8	56713.4	60415.8	48660	57475.7	71778.4	62243.4	51652.6	55715	62592.1	78808	40493.1	48844.4	51039.2	63260.7	66695.5	65498.3	63675.4	48660	43877.9	52915.1	30463.6		0.598124	0.988134	0.0777687
FTR1.88_135.0306	1.878	135.031	49677.7	42267.8	36849.4	45151	43888.7	55103.9	81568.8	59889.8	48303.5	61928.9	40887.6	35713.8	47654	30575.8	68465.3	59038.9	41407	47400.3	34390.3	35386	70837.9	47043.5	47145.1		0.747417	0.988134	-0.0465327
FTR1.91_267.0734	1.908	267.073	168799	90230.2	98938.3	123383	92021.5	121011	111559	87320.8	180181	92379	125969	105449	135410	138576	155570	129020	165820	71794.1	124154	130693	238488	63321.4	181528		0.538676	0.988134	-0.230393
FTR1.91_535.1539	1.908	535.154	29254.9	11725	12583.5	20143	13361.8	17721	16063.6	10921.9	33394.3	11856.6	18099.6	13384.2	24968	25040.7	25851.7	17935.3	29328.9	7678.75	17614.5	22238	44983.6	7365.35	35420.5		0.660549	0.988134	-0.326634
FTR2.03_130.0625	2.028	130.063	24025.7	27448.5	29739.7	27500	24956.8	30161.1	28454.9	25751.5	27137.2	26132	27268.6	29299.7	27080.3	28327.7	25024.3	28172.5	28578.2	27500	27828	27500	24738.8	26452.1	27890.4		0.660272	0.988134	0.0159678
FTR2.04_261.1326	2.037	261.133	5679.87	6913.79	8030.08	7680.87	6589.99	6960	6880.47	5971.93	6960	6270.59	6903.54	7396.41	6995.25	7256.48	6406.16	6479.57	6965.51	7360.93	6673.21	6960	5998.1	7012.89	6859.49		0.363679	0.988134	0.0308656
FTR2.04_392.2018	2.039	392.202	4400.06	6013.68	5918.6	5523.8	5571.27	6231.9	5955.26	5016.86	5096.52	4880.55	5053.65	5700.07	5934	6203.1	5111.87	4986.72	5010.63	6014.74	5076.65	5934	4106.83	5688.1	5770.08		0.241464	0.988134	0.0627756
FTR2.04_654.3397	2.035	654.34	3845.01	5157.95	5183.61	5367.36	4668.82	5301.09	4873.67	4220.05	4263.44	3991.27	4237.04	4795.94	4632.49	5121.94	3921.18	4206.01	5144.11	5072.55	4008.05	4992	3525.33	5059.73	5074.05		0.278698	0.988134	0.0418475
FTR2.66_191.9949	2.658	191.995	3886.74	6368.73	5937.94	6107.68	6911.14	5382.17	7234.92	4483.38	4823.12	4883.02	5456.58	5362.58	5416.67	5292.27	5092	5183.66	5682.35	4895.98	4734.19	5092	4489.84	4497	5771.1		0.0840387	0.988134	0.133737
FTR2.67_124.0072	2.671	124.007	37075.7	43599.2	43017.8	33034.8	50330.2	40185.6	48880	34325.3	26919.2	30471.1	35327.2	43458.4	25949.5	38967.8	21120.2	28332.5	54844.2	70021.3	38601.3	46451	38376.1	28582.7	56428		0.930011	0.988134	-0.163677
FTR2.67_271.0053	2.67	271.005	9675.12	12826.2	13458.7	10116.7	17510.4	11196.8	13437.8	8494.68	8285.71	7278.28	10085.8	15164.1	7286.63	13569.5	4128.38	7597.9	17008.3	21451.4	12561.6	13754	8128.39	7513.63	17928.8		0.883617	0.988134	-0.112435
FTR2.75_181.072	2.75	181.072	77380.1	78327.7	70833	74460	52472.4	73706.7	107621	110798	57050.9	62384	76891.7	47376.8	47687.7	52081.9	168064	33880.2	47112.3	65847.2	74521.5	55393	123914	58882.7	43428.5		0.305507	0.988134	-0.0777611
FTR2.99_185.0218	2.992	185.022	908.39	10206.3	8296.03	4044.25	4682.63	14501.1	10017.1	2282.62	710.573	2638.24	4464.47	8717.96	14649.9	5062.74	979.231	4916.39	2269.21	14654	3253.37	3178	889.021	3614.61	5173.92		0.168816	0.988134	0.590525
FTR3.01_315.0811	3.013	315.081	21870.9	24434.7	25136.3	20529.7	19776.9	23767	25877.3	21081.2	20638.8	23096.6	26297.9	29928.5	16315.4	19934.5	18815.4	29405.1	26244.4	27666.7	23431.6	13856	19849.2	21957.5	13142.2		0.429248	0.988134	0.0759133
FTR3.02_146.0463	3.022	146.046	393771	448343	400827	547506	411914	353913	731367	447548	437003	486107	412212	520651	545836	454975	444051	489794	578312	543944	436679	327883	487136	465511	390920		0.792171	0.988134	0.0252301
FTR3.03_102.0565	3.032	102.057	25490.6	29251.5	25872.9	34613.5	27346.4	23594.7	46243.8	29768.2	28820.1	31592.2	28432.6	34520.1	34942.5	29313.4	29497.6	32835.7	37602	35029	28663.6	21606	32754	29271.8	24849.5		0.883617	0.988134	0.0220592
FTR3.03_128.0359	3.034	128.036	54355.9	61835.8	56236.3	73598.5	55764.5	49951.5	96351.4	60641.6	59040.7	65204.8	58007.7	71766.9	73801.8	62021.3	63228.5	67623.2	78572.6	73617.7	60242.8	45961	65734.5	64180.7	55117.4		0.976644	0.988134	0.00846466
FTR3.09_306.0762	3.087	306.076	205428	221361	267480	229251	142415	206349	133043	113150	158741	65875.7	207731	159797	246311	244653	296148	291368	171640	112052	230132	221172	224409	118921	380615		0.538676	0.988134	-0.291167
FTR3.18_306.0761	3.178	306.076	55218.4	40319.1	70804	108540	53795	56740.9	41905.7	45760.2	52445.7	24405.2	59384.8	40779.7	127451	105308	114895	58961.5	42002.6	29005.8	78046	132804	84208.2	54339.5	260198		0.429248	0.988134	-0.590262
FTR3.39_132.031	3.391	132.031	63905.9	54428.3	50174.3	89227.9	51671.2	49823.1	96608.1	64415.5	95598.4	70531.8	80063.2	115659	76949.8	69959.1	59110.1	73343.2	67981.5	84370.2	45788.2	71699	71699	90565.9	38331		0.39576	0.988134	0.133872
FTR3.58_275.0888	3.579	275.089	3495.84	6185.66	5718.73	11595.1	6714.3	5240.27	12774.5	7501.41	4607.76	7977.61	7236.63	10345	13707.3	8672.26	3989.3	5373.56	5834.49	15254.4	9985.24	7093	4206.08	11012.8	7853.1		0.500711	0.988134	0.0253542
FTR3.64_127.0518	3.645	127.052	22403.7	31782.6	22539.7	25151.2	19633	18183.8	11444	29850.1	15446.9	42032.9	26380.3	20858.8	21201.5	21059.1	34860.6	18700.2	20606.6	23013.7	20680.8	17275	26802	16643.8	21771.8		0.395863	0.988134	0.0735692
FTR3.65_145.0626	3.646	145.063	219743	291819	211656	228919	189499	174831	103624	291334	149356	415850	245474	187244	200829	203863	327465	171972	192297	212188	212813	159695	258786	163722	211397		0.500711	0.988134	0.0675315
FTR4.32_302.1023	4.324	302.102	59238.7	193393	141561	232678	105770	71140.7	172089	66325.6	76446.5	88862.6	89520.4	107582	181107	191314	127696	78618.3	189582	103885	182178	151163	112087	70640.6	140639		0.883617	0.988134	-0.0177131
FTR4.32_559.2046	4.323	559.205	5782.81	30369.4	17070.8	38093.7	13359.5	6438	25994.6	6183.41	7747.95	10596.1	9990.89	12746.6	28497.3	29476.5	16536.2	7583.83	26735.3	11755.4	25635.3	23098	13714.1	7674.07	20474.5		0.792171	0.988134	0.0241665
FTR4.33_242.0811	4.326	242.081	50025.4	150696	107839	178302	84279.3	55825.3	132119	53896.1	59467.6	73046.7	75165.4	86385.6	134955	146878	105846	65416.5	142446	84183.8	140317	117297	89591.3	59005.5	112561		0.976644	0.988134	-0.0379751
FTR4.44_245.0437	4.436	245.044	19538	22138	23685.7	32880.6	20291.4	24282.3	20301.3	21310.4	20444.1	20940.6	24435.5	34891.4	26957.6	26214.9	21892.2	20006.7	17975.7	23368.2	22445.4	33403	21662.2	30015.6	20614.1		0.429248	0.988134	0.0410629
FTR4.68_168.0433	4.678	168.043	22822.4	17735.9	18319.9	30382	19612.3	15200.5	21592.7	18379.7	22490.7	13041.9	23534.7	31152.3	21644.2	31160.5	18582.7	21413.4	27685.5	21805.9	18637.1	28409	23001.3	23555.8	16098.6		0.976644	0.988134	-0.013003
FTR4.68_228.0651	4.681	228.065	25440.5	19935.6	20750.6	36922.6	22589	17168.6	24016.5	23247.8	24115.6	14193.9	25855.6	36291.1	24469.1	36172.5	20839.2	24358.6	31414.4	26409.5	21901.6	34219	23259.9	28393.1	17145.2		0.883617	0.988134	-0.0139218
FTR4.86_214.0488	4.865	214.049	276426	477458	406259	572901	353114	320537	366393	244910	352033	178946	353354	403005	496929	586361	315724	334743	380904	311515	380092	615404	330991	305106	485494		0.500711	0.988134	0.00172619
FTR4.95_179.056	4.948	179.056	43563.8	68531.8	69732.1	66759.3	55826.7	45998.5	59288	32297.8	68425.2	29169.8	64628.3	56149.8	48936.1	72125.1	43216.7	57426.4	57446.4	43761.6	48995.6	71530	35609.8	49744.1	58922.7		0.278698	0.988134	0.10634
FTR4.95_225.0622	4.948	225.062	53659	83996	94878.1	84543.6	73472.9	58751.2	75257.8	39526.3	89744.9	36253.2	77117.3	69489.7	58711.2	92422	60946.5	76219.8	74095.9	59273	65774.5	83996	44381.2	61198.1	76656.9		0.379672	0.988134	0.0757614
FTR5.2_140.0117	5.204	140.012	30643.2	28354.2	42558.5	41664.2	36257	39911.9	50068.5	35381.3	24600.5	41417.5	31860.2	23409.5	31805.8	34184.1	38656.9	40917.2	39271.2	38681.9	47884.1	23684	33411	42015.3	49898.7		0.500711	0.988134	-0.163892
FTR6.06_239.1162	6.059	239.116	123572	25445.8	49481.2	64857.8	49730.5	116092	25353.5	111922	48898	74114.8	71248.9	86820.8	44599.1	61651.7	66657.2	87614.1	43005.9	57794.1	30087.3	99952	87964.2	114242	55865.5		0.976644	0.988134	-0.0689893
FTR6.1_173.1042	6.099	173.104	30835.2	36625.8	31741.5	31202.7	28004.9	21535.5	26380.4	25638.2	34747.1	25234.1	32798.6	38888	15702	25931	22455.6	38888	38888	26981.6	19751.7	38888	33754.8	33134.4	5786.39		0.953206	0.988134	0.0111119
FTR6.3_154.0628	6.303	154.063	22762.6	30245.9	27663.6	29583.3	28021	16595.9	28524	31677	21313.3	26848.6	26849.5	39088.7	19719	23500.5	29849.5	30418	28331.4	35653.4	19972.1	31677	32087.2	33161.1	9543.77		0.379672	0.988134	-0.0665283
FTR7.36_273.0389	7.358	273.039	38462.6	26947.8	20634.5	26456.7	21684.2	34141.2	13969.4	12332.7	42785.2	16885.2	26681.2	34951.8	46574.3	23678.1	30444.1	17771.8	13183.2	7065.7	13321.1	59149	29343.3	9717.16	46445		0.253536	0.988134	0.132731
FTR7.63_221.0604	7.627	221.06	67446.2	16496	13594.1	15883.9	5941.92	30325	22304.2	67246.6	79005.1	68077.4	28867.7	62185.6	50034.1	24290.5	44796.3	47911.9	34493.1	14795.3	91478	51014	104347	27237.2	38463.5		0.703499	0.988134	-0.357945
FTR7.93_425.081	7.929	425.081	20716.3	24784.2	24643.1	30043.8	28953.4	3414.12	25761.4	19510.8	24385.1	2160.91	22555.2	24054.3	7961.42	20176.1	17296.9	13147.3	7617.13	20293	6294.29	30240	22793	26858	6171.61		0.253536	0.988134	0.251668
FTR7.97_611.1424	7.969	611.142	14912.6	14865	19527.2	16138.4	15996.7	29123.9	7954.24	13148.6	19945	27319.7	15504.8	15943.8	44847.5	16066.5	18216.5	33505.6	24276.7	10553.3	30991	16581	13867.9	8691.36	36335.6		0.930011	0.988134	-0.146316
FTR8.03_274.957	8.032	274.957	8665.18	7675.21	8321.82	8140.27	6508.26	6488.68	11857.1	7205.33	10086	7281.98	8210.83	5229.36	4886.04	6500.27	15381	8125.4	12678	4877.62	7201.17	6226	15137.1	6462.31	6342.81		0.618689	0.988134	-0.260327
FTR8.04_158.9792	8.045	158.979	26813.5	27989.4	20653.8	22882.9	20144.1	19354.5	34081.8	25534.5	28613.8	24242.4	22197	16563.8	15905.5	19776.2	41813.2	23607.8	33188.4	17819.6	19778.6	17505	35797.1	21543.1	20067.9		0.883617	0.988134	-0.146733
FTR8.04_158.9797	8.041	158.98	26813.5	28061.5	20653.8	22882.9	20144.1	19354.5	34064.9	25534.5	31376.1	24242.4	22197	16412.8	15905.5	19776.2	42839.2	23611.3	33188.4	17819.6	19770.7	17505	35506.3	21543.1	17590.5		0.747417	0.988134	-0.123992
FTR8.04_272.9599	8.045	272.96	26526.9	31165.5	24079	24383.4	21913.3	18781.9	40832	22045.8	33458.8	20930.8	26280	17393.3	15993.4	21922.9	46896.6	24328.7	39721.9	17491.9	20817.1	18483	42937.2	19459.8	20584.6		0.660549	0.988134	-0.173964
FTR8.09_333.0601	8.09	333.06	10756	8769.49	11647	10508.9	11720.4	13641.3	6322.74	16528.2	8431.44	15127.6	12025.2	14187.1	11863.9	7937.79	9179.22	12127.4	5214.44	11050.6	9959.88	11647	4123.6	13618.6	8033.48		0.113809	0.988134	0.271071
FTR8.2_445.0534	8.195	445.053	3505.58	4524.13	5386.7	5337.61	4328.1	4731.79	6529.93	4547.51	3675.38	5639.09	4727.72	3776.36	5914.57	4631.49	5716.44	4860.12	4852.75	5311.28	5809.14	4473	3301.68	4374.24	6651.6		0.883617	0.988134	-0.0688781
FTR8.3_259.0241	8.302	259.024	24150.9	26516.5	11319.8	18525.8	9601.24	3393.84	26815.6	10909.6	29272.8	8690.52	17292	12043.1	12861.8	17266	29490.5	18325.7	63652.7	2069.42	5888.41	17266	53759.2	4438.66	12790.6		0.860529	0.988134	-0.498599
