# Supplementary material for: Metabolic Profiling of Brain Tissue and Brain‐Derived Extracellular Vesicles in Alzheimer's Disease
Source: J Extracell Vesicles. 2025 Feb 3;14(2):e70043. doi: 10.1002/jev2.70043 (PMC11791017; doi:10.1002/jev2.70043)
Supplement: Supplementary file 7 — Supporting Information [file JEV2-14-e70043-s001.xlsx]

## Sheet: Univariate Statistical Analysis
			EXTRACELULAR VESICLES (EVs)						BRAIN TISSUE
Variable ID	RT	mz	UMW (p-value)	BH (q-value)	log2(FC)	p(corr)	VIP*	Tendency**	UMW (p-value)	BH (q-value)	log2(FC)	Tendency**	Ionization Mode	Identification/Annotation	Confidence Level	Opposite Tendenies
FTR1.72_166.0857	1.719	166.086	0.000316909	0.0193314	0.556309	-0.749007	2.11324	↑	0.270289	1	0.225772	↑	ESI+	Phenylalanine	1
FTR1.67_132.1013	1.672	132.101	0.00211149	0.0644005	0.511549	-0.798468	2.05976	↑	0.825498	1	-0.157663	↓	ESI+	Isoleucine/Leucine	2	X
FTR1.37_134.0444	1.37	134.044	0.007717	0.156912	-0.631278	0.631649	2.0057	↓	0.636602	1	-0.0739642	↓	ESI+	NAA fragment	1
FTR1.37_130.0495	1.37	130.049	0.0498138	0.27624	-0.381497	0.642893	1.4459	↓	0.974873	1	-0.00202837	↓	ESI+	NAA fragment	1
FTR1.67_188.0698	1.667	188.07	0.0498138	0.27624	0.305229	-0.608511	1.34714	↑	0.431033	1	0.142331	↑	ESI+	Tryptophan	1				significan value <0.05
FTR1.47_151.1434	1.47	151.143	-	-	-	-	-	-	1	1	4.70189	↑	ESI+	Unknown	5	-			p(corr) >0.5 or <-0.5
FTR1.11_265.1176	1.11	265.118	-	-	-	-	-	-	0.175618	1	2.18782	↑	ESI+	Unknown	5	-			p(corr) >0.6 or <-0.6
FTR1.11_287.1004	1.11	287.1	-	-	-	-	-	-	0.175618	1	1.80127	↑	ESI+	Unknown	5	-			VIP >1
FTR0.94_732.5563	0.94	732.556	-	-	-	-	-	-	0.122745	1	1.11309	↑	ESI+	Unknown	5	-			VIP >2
FTR1.41_133.0147	1.41	133.015	0.578031	0.824919	0.0521355	-	-	↑	0.0951592	0.988134	0.332205	↑	ESI-	Unknown	5				log2(FC) >1 or <-1
FTR3.02_146.0463	3.02	146.046	0.500711	0.824919	0.159493	-	-	↑	0.792171	0.988134	0.0252301	↑	ESI-	Glutamic Acid	1				log2(FC) >2 or <-2
FTR2.03_130.0625	2.03	130.062	0.83762	0.83762	-0.041539	-	-	↓	0.660272	0.988134	0.0159678	↑	ESI-	Creatine	1	X
FTR4.86_214.0488	4.86	214.049	0.747417	0.83762	0.0025993	-	-	↑	0.500711	0.988134	0.00172619	↑	ESI-	Glytherophophoethanolamine	2
FTR1.36_371.0696	1.36	371.07	0.618689	0.824919	-0.352703	-	-	↓	0.883617	0.988134	-0.0276665	↓	ESI-	Adduct [2M+Na-2H]- of NAA	1			*	Variable Importance on Projection
FTR2.75_181.0720	2.75	181.072	0.464214	0.824919	0.118188	-	-	↑	0.305507	0.988134	-0.0777611	↓	ESI-	Unknown	5	X		**	Tendency referneced to Alzheimer Disease in log2FC (i.e. Up or down regulated in AD)
FTR1.37_174.0402	1.37	174.04	0.187683	0.824919	-0.270196	-	-	↓	0.83762	0.988134	-0.092244	↓	ESI-	N-Acetyl Aspartic Acid	1			↑↓	Different tendency in MVA and UVA
FTR1.37_130.0508	1.37	130.051	0.253536	0.824919	-0.217748	-	-	↓	0.883617	0.988134	-0.0999657	↓	ESI-	NAA fragment	1
FTR7.11_262.1504	7.11	262.15	-	-	-	-	-	-	0.682201	1	-1.03827	↓	ESI+	Unknown	5	-
FTR1.28_231.1698	1.28	231.17	-	-	-	-	-	-	0.825498	1	-1.12985	↓	ESI+	Unknown	5	-
FTR6.95_308.1273	6.95	308.127	-	-	-	-	-	-	0.298618	1	-1.13753	↓	ESI+	Unknown	5	-
FTR1.39_217.1539	1.39	217.154	-	-	-	-	-	-	0.924719	1	-1.17369	↓	ESI+	Unknown	5	-
FTR7.69_271.105	7.69	271.105	-	-	-	-	-	-	0.395092	1	-1.26071	↓	ESI+	Unknown	5	-
FTR4.17_274.1876	4.17	274.188	-	-	-	-	-	-	0.974873	1	-1.32539	↓	ESI+	Unknown	5	-
FTR2.75_205.068	2.749	205.068	0.0150992	0.230263	-0.289756	0.410236	1.89362	↓	0.874862	1	-0.0280292	↓	ESI+	Unknown	5
FTR1.37_158.0443	1.37	158.044	0.03258	0.27624	-0.536942	0.576755	1.7802	↓	0.549544	1	-0.0627834	↓	ESI+	NAA fragment	1
FTR2.21_210.1333	2.214	210.133	0.028108	0.27624	0.81833	-0.296434	1.56999	↑	0.395092	1	0.424364	↑	ESI+	Unknown	5
FTR1.73_132.1018	1.73	132.102	0.0433717	0.27624	0.263675	-0.571227	1.31987	↑	0.874862	1	0.0796598	↑	ESI+	Isoleucine/Leucine	2
FTR1.66_137.0451	1.657	137.045	0.0651174	0.305551	0.608888	-0.25973	1.2822	↑	0.874862	1	0.0478802	↑	ESI+	Hypoxanthine	1
FTR2.03_132.0761	2.034	132.076	0.253536	0.672421	-0.12351	0.591105	1.25268	↓	0.270289	1	0.0759812	↑	ESI+	Creatine	1	X
FTR1.04_524.3698	1.04	524.37	0.120739	0.387634	-0.431271	0.148088	1.24571	↓	0.825498	1	0.286762	↑	ESI+	LPC 18:0	2	X
FTR2.63_265.1126	2.63	265.113	0.107347	0.385185	0.361431	-0.345329	1.24474	↑	0.874862	1	0.0722039	↑	ESI+	Unknown	5
FTR1.86_172.1437	1.855	172.144	0.0841061	0.320654	0.363624	-0.530562	1.19588	↑	0.776814	1	0.582983	↑	ESI+	Unknown	5
FTR6.32_156.0765	6.315	156.077	0.0741159	0.320654	0.294879	-0.321608	1.19287	↑	0.924719	1	-0.00425541	↓	ESI+	Histidine	1	X
FTR1.85_104.0704	1.854	104.07	0.120739	0.387634	-0.232727	0.557997	1.19266	↓	0.592339	1	0.116474	↑	ESI+	γ-aminobutyric acid (GABA)	2	X
FTR2.02_154.0573	2.016	154.057	0.364096	0.79321	-0.124381	0.541479	1.15114	↓	0.298618	1	0.100125	↑	ESI+	Unknown	5	X
FTR7.97_613.1611	7.972	613.161	0.0841061	0.320654	-0.383283	0.532604	1.14343	↓	0.874862	1	-0.0483059	↓	ESI+	Oxidized glutathione	1
FTR8.11_146.1647	8.11	146.165	0.230001	0.668097	0.28608	-0.152681	1.1284	↑	0.924719	1	-0.17647	↓	ESI+	Spermidine	1	X
FTR1.59_104.1067	1.589	104.107	0.305507	0.69022	-0.243104	0.496673	1.06859	↓	0.508332	1	0.0975133	↑	ESI+	Choline	1	X
FTR1.91_137.0449	1.91	137.045	0.578031	0.801361	0.111023	-0.461773	1.0684	↑	0.431033	1	-0.0835299	↓	ESI+	Inosine	1	X
FTR3.5_264.1189	3.499	264.119	0.578031	0.801361	0.131434	0.138499	1.05536	↑	0.298618	1	0.348125	↑	ESI+	Unknown	5
FTR4.33_104.1062	4.327	104.106	0.0651174	0.305551	-0.416425	0.486107	1.03753	↓	0.974873	1	0.0392029	↑	ESI+	Glycerophosphocholine fragment	1	X
FTR4.32_258.1099	4.324	258.11	0.028108	0.27624	-0.490903	0.459442	1.01712	↓	0.974873	1	0.046099	↑	ESI+	Glycerophosphocholine	1	X
FTR4.82_216.063	4.822	216.063	0.168816	0.514888	-0.131477	0.476119	1.01448	↓	0.636602	1	0.0388748	↑	ESI+	Glytherophophoethanolamine	2	X
FTR1.72_120.0802	1.72	120.08	0.500711	0.801361	0.144569	-0.398143	0.941104	↑	0.243861	1	0.237538	↑	ESI+	Phenlalanine fragment	1
FTR7.63_223.075	7.629	223.075	0.395863	0.801361	0.422135	-0.431646	0.923238	↑	0.328862	1	-0.448222	↓	ESI+	Cystathione	1	X
FTR2.12_156.0415	2.117	156.041	0.883617	0.962512	0.0989266	0.140485	0.914788	↑	0.636602	1	0.0454899	↑	ESI+	Unknown	5
FTR7.63_245.0567	7.631	245.057	0.883617	0.962512	0.124421	-0.329464	0.863156	↑	0.924719	1	0.0260925	↑	ESI+	Unknown	5
FTR1.22_220.1179	1.216	220.118	0.538676	0.801361	0.0909266	-0.368077	0.797358	↑	1	1	-0.00159775	↓	ESI+	Unknown	5	X
FTR1.5_327.0794	1.497	327.079	0.464214	0.801361	-0.112232	-0.00628237	0.791874	↓	0.825498	1	-0.069422	↓	ESI+	N-Acetyl Aspartil Glutamic Acid [M+Na]+	1
FTR4.69_184.073	4.688	184.073	0.0433717	0.27624	-0.256323	0.243124	0.782355	↓	0.825498	1	0.0514609	↑	ESI+	Unkown	5	X
FTR1.32_123.0548	1.316	123.055	0.578031	0.801361	0.134887	-0.0337578	0.702431	↑	0.924719	1	0.0266375	↑	ESI+	Unknown	5
FTR3.39_134.044	3.394	134.044	0.883617	0.962512	-0.0326725	0.247536	0.702322	↓	0.431033	1	0.184911	↑	ESI+	Aspartic acid	1	X
FTR6.11_158.0915	6.111	158.091	0.305507	0.69022	-0.122927	0.261868	0.684959	↓	0.825498	1	0.0742871	↑	ESI+	Arginine fragment	1	X
FTR2.07_144.1015	2.069	144.102	0.703499	0.875785	0.170703	-0.261704	0.60663	↑	0.468801	1	-0.0464881	↓	ESI+	Unknown	5	X
FTR1.41_191.0476	1.412	191.048	0.578031	0.801361	-0.208569	-0.0191023	0.603696	↓	0.974873	1	-0.463166	↓	ESI+	Unknown	5
FTR1.8_268.1046	1.803	268.105	0.883617	0.962512	-0.0252522	0.188051	0.577777	↓	0.682201	1	0.0768044	↑	ESI+	Adenosine	1	X
FTR0.93_478.3213	0.927	478.321	0.578031	0.801361	0.65672	-0.240101	0.569166	↑	0.0297581	1	-1.21311	↓	ESI+	Unknown	5	X
FTR1.21_242.099	1.214	242.099	0.305507	0.69022	0.131521	-0.212527	0.566438	↑	0.682201	1	-0.0449539	↓	ESI+	Unknown	5	X
FTR3.65_130.0493	3.645	130.049	0.278698	0.69022	-0.114871	0.239805	0.557943	↓	0.776814	1	0.0639472	↑	ESI+	Glutamine fragment	1	X
FTR0.88_408.3081	0.879	408.308	0.703499	0.875785	0.404831	-0.263055	0.557445	↑	0.874862	1	0.000631738	↑	ESI+	Unknown	5
FTR6.11_175.1184	6.112	175.118	0.883617	0.962512	-0.0740681	0.061765	0.544587	↓	0.776814	1	0.0679525	↑	ESI+	Arginine	1	X
FTR3.65_147.0756	3.645	147.076	0.253536	0.672421	-0.105186	0.251527	0.541198	↓	0.508332	1	0.112536	↑	ESI+	Glutamine	1	X
FTR2.06_210.0797	2.06	210.08	0.578031	0.801361	0.0844704	-0.255004	0.5408	↑	-	-	-	-	ESI+	Unknown	5	-
FTR1.07_468.3077	1.069	468.308	0.538676	0.801361	-0.191208	0.218772	0.53232	↓	0.924719	1	0.0180308	↑	ESI+	LPC 14:0	2	X
FTR8.06_151.0342	8.056	151.034	0.660549	0.857309	0.0903306	-0.00087169	0.513657	↑	0.728991	1	0.0184834	↑	ESI+	Unkown (BAD ISOTOPIC PATTERN)	5
FTR1.06_518.3223	1.056	518.322	0.618689	0.838667	0.106694	-0.0126428	0.4957	↑	0.728991	1	-0.15571	↓	ESI+	LPC 18:3	2	X
FTR1.67_114.0661	1.667	114.066	0.660549	0.857309	0.138649	-0.0645594	0.494292	↑	0.122745	1	0.107727	↑	ESI+	Creatinine	1
FTR4.03_188.1751	4.026	188.175	0.883617	0.962512	0.111209	0.0212263	0.488104	↑	0.0631228	1	0.6201	↑	ESI+	N1-Acetylspermidine o N8-Acetylspermidine	3
FTR6.51_147.1122	6.508	147.112	0.538676	0.801361	0.0896912	-0.19357	0.45177	↑	0.776814	1	0.0242096	↑	ESI+	Lysine	1
FTR1.67_162.1124	1.668	162.112	0.395863	0.801361	0.0691488	-0.0156973	0.422726	↑	0.431033	1	0.185453	↑	ESI+	L-carnitine	2
FTR1.06_496.3393	1.056	496.339	0.976644	0.976644	0.0221422	-0.132666	0.397924	↑	0.636602	1	0.160191	↑	ESI+	LPC 16:0	2
FTR3.02_130.0492	3.024	130.049	0.464214	0.801361	-0.0337229	0.151006	0.388712	↓	0.395092	1	-0.0688713	↓	ESI+	Glutamic acid fragment	1
FTR1.45_248.1493	1.448	248.149	0.429248	0.801361	0.112572	-0.113437	0.36324	↑	0.270289	1	0.102245	↑	ESI+	3-Hydroxybutyrilcarnitine	2
FTR6.07_156.0756	6.066	156.076	0.976644	0.976644	0.09699	-0.0228755	0.354275	↑	0.508332	1	-0.133993	↓	ESI+	Unknown	5	X
FTR3.02_148.0599	3.024	148.06	0.930011	0.976644	0.0765488	-0.0421335	0.347979	↑	0.924719	1	0.000896858	↑	ESI+	Glutamic acid	1
FTR1.34_204.1229	1.336	204.123	0.930011	0.976644	-0.103914	0.148102	0.313727	↓	0.270289	1	0.246967	↑	ESI+	CAR 2:0	2	X
FTR1.07_152.0697	1.066	152.07	0.500711	0.801361	0.251896	-0.0825311	0.178801	↑	0.122745	1	-0.221346	↓	ESI+	Acetaminophen	1	X
FTR2.67_169.9852	2.671	169.985	0.976644	0.976644	0.0362661	-0.070489	0.150163	↑	0.328862	1	0.0984159	↑	ESI+	Unknown	5
FTR1.16_232.1537	1.155	232.154	0.883617	0.962512	0.0217318	-0.0204022	0.0592708	↑	0.0832135	1	0.2011	↑	ESI+	CAR 4:0	2
